# Supplementary material for: Hexa­kis­(μ3-1-methyl­thio­urea-κ3 S:S:S)hexa­kis­[iodidocopper(I)]
Source: Acta Crystallogr Sect E Struct Rep Online. 2012 Oct 24;68(Pt 11):m1405–6. doi: 10.1107/S1600536812043437 (PMC3515146; doi:10.1107/S1600536812043437)
Supplement: Supplementary file 1 [file e-68-m1405-sup1.cif]

##############################################################################
#                                                                            #
# This CIF contains the data in a paper accepted for publication in          #
# Acta Crystallographica Section E. It conforms to the requirements of       #
# Notes for Authors for Acta Crystallographica Section E, and has been       #
# peer reviewed under the auspices of the IUCr Commission on Journals.       #
#                                                                            #
# Full details of the Crystallographic Information File format               #
# are given in the paper "The Crystallographic Information File (CIF):       #
# a New Standard Archive File for Crystallography" by S. R. Hall, F. H.      #
# Allen and I. D. Brown [Acta Cryst. (1991), A47, 655-685].                  #
#                                                                            #
# The current version of the core CIF dictionary is obtainable from          #
# ftp://ftp.iucr.org/pub/cif_core.dic.                                       #
#                                                                            #
# Software is freely available for graphical display of the structure(s)     #
# in this CIF. For information consult the CIF software page                 #
# http://www.iucr.org/resources/cif/software.                                #
#                                                                            #
# This file may be used for bona fide research purposes within the           #
# scientific community so long as proper attribution is given to the journal # 
# article from which it was obtained.                                        #
#                                                                            #
##############################################################################
data_I
_audit_creation_method     SHELXL-97
_chemical_name_systematic
;
Hexakis(\m~3~-1-methylthiourea-
\k^3^<i>S</i>:<i>S</i>:<i>S</i>)hexakis[iodidocopper(I)]
;
_chemical_name_common     ?
_chemical_formula_moiety     'C12 H36 Cu6 I6 N12 S6'
_chemical_formula_sum     'C12 H36 Cu6 I6 N12 S6'
_chemical_formula_iupac     '[Cu6 I6 (C2 H6 N2 S)6]'
_chemical_formula_weight     1683.65
_chemical_melting_point     ?
_symmetry_cell_setting     trigonal
_symmetry_space_group_name_H-M     'R -3'
_symmetry_space_group_name_Hall     '-R 3'
loop_
    _symmetry_equiv_pos_as_xyz
    'x, y, z'
    '-y, x-y, z'
    '-x+y, -x, z'
    'x+2/3, y+1/3, z+1/3'
    '-y+2/3, x-y+1/3, z+1/3'
    '-x+y+2/3, -x+1/3, z+1/3'
    'x+1/3, y+2/3, z+2/3'
    '-y+1/3, x-y+2/3, z+2/3'
    '-x+y+1/3, -x+2/3, z+2/3'
    '-x, -y, -z'
    'y, -x+y, -z'
    'x-y, x, -z'
    '-x+2/3, -y+1/3, -z+1/3'
    'y+2/3, -x+y+1/3, -z+1/3'
    'x-y+2/3, x+1/3, -z+1/3'
    '-x+1/3, -y+2/3, -z+2/3'
    'y+1/3, -x+y+2/3, -z+2/3'
    'x-y+1/3, x+2/3, -z+2/3'
_cell_length_a     21.75170(10)
_cell_length_b     21.75170(10)
_cell_length_c     7.62690(10)
_cell_angle_alpha     90.00
_cell_angle_beta     90.00
_cell_angle_gamma     120.00
_cell_volume     3125.11(5)
_cell_formula_units_Z     3
_cell_measurement_reflns_used     4617
_cell_measurement_theta_min     2.21
_cell_measurement_theta_max     26.64
_cell_measurement_temperature     296(2)
_exptl_crystal_description     'Block'
_exptl_crystal_colour     'colourless'
_exptl_crystal_size_max     0.28
_exptl_crystal_size_mid     0.15
_exptl_crystal_size_min     0.14
_exptl_crystal_density_diffrn     2.684
_exptl_crystal_density_meas     ?
_exptl_crystal_density_method     'not measured'
_exptl_crystal_F_000     2340
_exptl_absorpt_coefficient_mu     7.787
_exptl_absorpt_correction_type     multi-scan
_exptl_absorpt_process_details     '(<i>SADABS</i>; Bruker, 2008)'
_exptl_absorpt_correction_T_min     0.1788
_exptl_absorpt_correction_T_max     0.3380
_exptl_special_details     ?
_diffrn_ambient_temperature     296(2)
_diffrn_radiation_type     MoK\a
_diffrn_radiation_wavelength     0.71073
_diffrn_radiation_source     'fine-focus sealed tube'
_diffrn_radiation_monochromator     graphite
_diffrn_measurement_device_type
;
Bruker SMART APEXII CCD area-detector
;
_diffrn_measurement_method     '\f and \w scans'
_diffrn_detector_area_resol_mean     ?
_diffrn_reflns_number     14898
_diffrn_reflns_av_R_equivalents     0.0351
_diffrn_reflns_av_sigmaI/netI     0.0189
_diffrn_reflns_theta_min     1.87
_diffrn_reflns_theta_max     29.83
_diffrn_reflns_theta_full     29.83
_diffrn_measured_fraction_theta_max     0.999
_diffrn_measured_fraction_theta_full     0.999
_diffrn_reflns_limit_h_min     -30
_diffrn_reflns_limit_h_max     30
_diffrn_reflns_limit_k_min     -30
_diffrn_reflns_limit_k_max     30
_diffrn_reflns_limit_l_min     -10
_diffrn_reflns_limit_l_max     10
_diffrn_standards_number     0
_diffrn_standards_interval_count     ?
_diffrn_standards_interval_time     ?
_diffrn_standards_decay_%     ?
_refine_special_details
;
Refinement of <i>F</i>^2^ against ALL reflections. The weighted <i>R</i>-factor
<i>wR</i> and goodness of fit <i>S</i> are based on <i>F</i>^2^, conventional
<i>R</i>-factors <i>R</i> are based on <i>F</i>, with <i>F</i> set to zero for
negative <i>F</i>^2^. The threshold expression of <i>F</i>^2^ >
\s(<i>F</i>^2^) is used only for calculating <i>R</i>-factors(gt) <i>etc</i>.
and is not relevant to the choice of reflections for refinement.
<i>R</i>-factors based on <i>F</i>^2^ are statistically about twice as large
as those based on <i>F</i>, and <i>R</i>- factors based on ALL data will be
even larger.
;
_reflns_number_total     1995
_reflns_number_gt     1649
_reflns_threshold_expression     I>2\s(I)
_refine_ls_structure_factor_coef     Fsqd
_refine_ls_matrix_type     full
_refine_ls_R_factor_all     0.0362
_refine_ls_R_factor_gt     0.0273
_refine_ls_wR_factor_gt     0.0567
_refine_ls_wR_factor_ref     0.0605
_refine_ls_goodness_of_fit_ref     1.058
_refine_ls_restrained_S_all     1.058
_refine_ls_number_reflns     1995
_refine_ls_number_parameters     65
_refine_ls_number_restraints     0
_refine_ls_hydrogen_treatment     constr
_refine_ls_weighting_scheme     calc
_refine_ls_weighting_details
        'calc w=1/[\s^2^(Fo^2^)+(0.0202P)^2^+17.0381P] where P=(Fo^2^+2Fc^2^)/3'
_atom_sites_solution_hydrogens     geom
_atom_sites_solution_primary     direct
_atom_sites_solution_secondary     difmap
_refine_ls_shift/su_max     0.000
_refine_ls_shift/su_mean     0.000
_refine_diff_density_max     1.319
_refine_diff_density_min     -1.636
_refine_ls_extinction_method     none
_refine_ls_extinction_coef     ?
loop_
    _atom_type_symbol
    _atom_type_description
    _atom_type_scat_dispersion_real
    _atom_type_scat_dispersion_imag
    _atom_type_scat_source
    'C' 'C' 0.0033 0.0016
                         'International Tables Vol C Tables 4.2.6.8 and 6.1.1.4'
    'H' 'H' 0.0000 0.0000
                         'International Tables Vol C Tables 4.2.6.8 and 6.1.1.4'
    'N' 'N' 0.0061 0.0033
                         'International Tables Vol C Tables 4.2.6.8 and 6.1.1.4'
    'S' 'S' 0.1246 0.1234
                         'International Tables Vol C Tables 4.2.6.8 and 6.1.1.4'
    'Cu' 'Cu' 0.3201 1.2651
                         'International Tables Vol C Tables 4.2.6.8 and 6.1.1.4'
    'I' 'I' -0.4742 1.8119
                         'International Tables Vol C Tables 4.2.6.8 and 6.1.1.4'
_computing_data_collection     'APEX2 (Bruker, 2008)'
_computing_cell_refinement     'SAINT (Bruker, 2008)'
_computing_data_reduction     'SAINT (Bruker, 2008)'
_computing_structure_solution     'SHELXTL (Sheldrick, 2008)'
_computing_structure_refinement     'SHELXTL (Sheldrick, 2008)'
_computing_molecular_graphics     'SHELXTL (Sheldrick, 2008)'
_computing_publication_material
;
SHELXTL (Sheldrick, 2008) and PLATON (Spek, 2009)
;
loop_
    _atom_site_type_symbol
    _atom_site_label
    _atom_site_fract_x
    _atom_site_fract_y
    _atom_site_fract_z
    _atom_site_U_iso_or_equiv
    _atom_site_adp_type
    _atom_site_calc_flag
    _atom_site_refinement_flags
    _atom_site_occupancy
    _atom_site_symmetry_multiplicity
    _atom_site_disorder_assembly
    _atom_site_disorder_group
    I I1 0.082885(13) 0.829523(13) 0.17796(4) 0.04164(9) Uani d . 1 1 . .
    Cu Cu1 0.04125(3) 0.91805(3) 0.12398(9) 0.05416(16) Uani d . 1 1 . .
    N N1 -0.10312(17) 0.76485(17) 0.3103(5) 0.0478(8) Uani d . 1 1 . .
    H H1N1 -0.1264 0.7232 0.3455 0.057 Uiso d R 1 1 . .
    H H2N1 -0.0616 0.7805 0.2909 0.057 Uiso d R 1 1 . .
    N N2 -0.19615(15) 0.78569(16) 0.2972(4) 0.0394(7) Uani d . 1 1 . .
    H H1N2 -0.2067 0.8151 0.2721 0.047 Uiso d R 1 1 . .
    C C1 -0.12810(18) 0.80754(17) 0.2777(5) 0.0330(7) Uani d . 1 1 . .
    C C2 -0.2500(2) 0.7132(2) 0.3356(6) 0.0489(10) Uani d . 1 1 . .
    H H2A -0.2945 0.7111 0.3573 0.073 Uiso calc R 1 1 . .
    H H2B -0.2363 0.6970 0.4375 0.073 Uiso calc R 1 1 . .
    H H2C -0.2549 0.6834 0.2375 0.073 Uiso calc R 1 1 . .
    S S1 -0.07031(4) 0.89448(4) 0.21477(14) 0.0388(2) Uani d . 1 1 . .
loop_
    _atom_site_aniso_label
    _atom_site_aniso_U_11
    _atom_site_aniso_U_22
    _atom_site_aniso_U_33
    _atom_site_aniso_U_12
    _atom_site_aniso_U_13
    _atom_site_aniso_U_23
    I1 0.04018(14) 0.03935(13) 0.05508(16) 0.02713(11) 0.00274(11) 0.00505(11)
    Cu1 0.0380(3) 0.0348(2) 0.0945(4) 0.0218(2) -0.0005(3) 0.0007(3)
    N1 0.0340(16) 0.0398(17) 0.071(2) 0.0197(14) 0.0127(16) 0.0209(17)
    N2 0.0316(14) 0.0353(15) 0.0534(19) 0.0182(13) 0.0053(13) 0.0115(14)
    C1 0.0318(16) 0.0306(16) 0.0369(17) 0.0157(13) 0.0033(14) 0.0031(13)
    C2 0.0305(17) 0.042(2) 0.063(3) 0.0101(16) 0.0039(18) 0.0181(19)
    S1 0.0266(4) 0.0264(4) 0.0635(6) 0.0133(3) 0.0024(4) 0.0039(4)
_geom_special_details
;
All e.s.d.'s (except the e.s.d. in the dihedral angle between two l.s. planes)
are estimated using the full covariance matrix. The cell e.s.d.'s are taken
into account individually in the estimation of e.s.d.'s in distances, angles
and torsion angles; correlations between e.s.d.'s in cell parameters are only
used when they are defined by crystal symmetry. An approximate (isotropic)
treatment of cell e.s.d.'s is used for estimating e.s.d.'s involving l.s.
planes.
;
loop_
    _geom_bond_atom_site_label_1
    _geom_bond_atom_site_label_2
    _geom_bond_site_symmetry_2
    _geom_bond_distance
    _geom_bond_publ_flag
    I1 Cu1 . 2.5379(5) ?
    Cu1 S1 2_675 2.3164(10) ?
    Cu1 S1 . 2.3210(10) ?
    Cu1 S1 12_665 2.6057(13) ?
    Cu1 Cu1 11_455 3.0264(9) ?
    Cu1 Cu1 12_665 3.0264(9) ?
    N1 C1 . 1.313(4) ?
    N1 H1N1 . 0.8316 ?
    N1 H2N1 . 0.8039 ?
    N2 C1 . 1.317(4) ?
    N2 C2 . 1.449(5) ?
    N2 H1N2 . 0.8028 ?
    C1 S1 . 1.735(3) ?
    C2 H2A . 0.9600 ?
    C2 H2B . 0.9600 ?
    C2 H2C . 0.9600 ?
    S1 Cu1 3_465 2.3164(10) ?
    S1 Cu1 11_455 2.6057(13) ?
loop_
    _geom_angle_atom_site_label_1
    _geom_angle_atom_site_label_2
    _geom_angle_atom_site_label_3
    _geom_angle_site_symmetry_1
    _geom_angle_site_symmetry_3
    _geom_angle
    _geom_angle_publ_flag
    S1 Cu1 S1 2_675 . 98.22(5) ?
    S1 Cu1 I1 2_675 . 122.56(3) ?
    S1 Cu1 I1 . . 120.95(3) ?
    S1 Cu1 S1 2_675 12_665 102.80(4) ?
    S1 Cu1 S1 . 12_665 102.67(4) ?
    I1 Cu1 S1 . 12_665 106.80(3) ?
    S1 Cu1 Cu1 2_675 11_455 118.09(3) ?
    S1 Cu1 Cu1 . 11_455 56.49(3) ?
    I1 Cu1 Cu1 . 11_455 118.39(2) ?
    S1 Cu1 Cu1 12_665 11_455 47.86(3) ?
    S1 Cu1 Cu1 2_675 12_665 56.52(3) ?
    S1 Cu1 Cu1 . 12_665 118.03(3) ?
    I1 Cu1 Cu1 . 12_665 119.84(2) ?
    S1 Cu1 Cu1 12_665 12_665 47.96(3) ?
    Cu1 Cu1 Cu1 11_455 12_665 85.08(3) ?
    C1 N1 H1N1 . . 126.2 ?
    C1 N1 H2N1 . . 116.1 ?
    H1N1 N1 H2N1 . . 117.6 ?
    C1 N2 C2 . . 124.5(3) ?
    C1 N2 H1N2 . . 113.8 ?
    C2 N2 H1N2 . . 121.2 ?
    N1 C1 N2 . . 120.7(3) ?
    N1 C1 S1 . . 119.5(3) ?
    N2 C1 S1 . . 119.7(3) ?
    N2 C2 H2A . . 109.5 ?
    N2 C2 H2B . . 109.5 ?
    H2A C2 H2B . . 109.5 ?
    N2 C2 H2C . . 109.5 ?
    H2A C2 H2C . . 109.5 ?
    H2B C2 H2C . . 109.5 ?
    C1 S1 Cu1 . 3_465 115.65(12) ?
    C1 S1 Cu1 . . 115.53(12) ?
    Cu1 S1 Cu1 3_465 . 123.88(5) ?
    C1 S1 Cu1 . 11_455 98.60(12) ?
    Cu1 S1 Cu1 3_465 11_455 75.63(3) ?
    Cu1 S1 Cu1 . 11_455 75.55(3) ?
loop_
    _geom_torsion_atom_site_label_1
    _geom_torsion_atom_site_label_2
    _geom_torsion_atom_site_label_3
    _geom_torsion_atom_site_label_4
    _geom_torsion_site_symmetry_1
    _geom_torsion_site_symmetry_2
    _geom_torsion_site_symmetry_3
    _geom_torsion_site_symmetry_4
    _geom_torsion
    _geom_torsion_publ_flag
    C2 N2 C1 N1 . . . . -7.1(6) ?
    C2 N2 C1 S1 . . . . 174.9(3) ?
    N1 C1 S1 Cu1 . . . 3_465 171.7(3) ?
    N2 C1 S1 Cu1 . . . 3_465 -10.3(4) ?
    N1 C1 S1 Cu1 . . . . 15.6(4) ?
    N2 C1 S1 Cu1 . . . . -166.4(3) ?
    N1 C1 S1 Cu1 . . . 11_455 93.6(3) ?
    N2 C1 S1 Cu1 . . . 11_455 -88.4(3) ?
    S1 Cu1 S1 C1 2_675 . . . -148.90(13) ?
    I1 Cu1 S1 C1 . . . . -12.78(15) ?
    S1 Cu1 S1 C1 12_665 . . . 105.92(14) ?
    Cu1 Cu1 S1 C1 11_455 . . . 92.76(14) ?
    Cu1 Cu1 S1 C1 12_665 . . . 154.78(14) ?
    S1 Cu1 S1 Cu1 2_675 . . 3_465 57.15(8) ?
    I1 Cu1 S1 Cu1 . . . 3_465 -166.73(4) ?
    S1 Cu1 S1 Cu1 12_665 . . 3_465 -48.03(7) ?
    Cu1 Cu1 S1 Cu1 11_455 . . 3_465 -61.20(5) ?
    Cu1 Cu1 S1 Cu1 12_665 . . 3_465 0.83(8) ?
    S1 Cu1 S1 Cu1 2_675 . . 11_455 118.35(4) ?
    I1 Cu1 S1 Cu1 . . . 11_455 -105.53(3) ?
    S1 Cu1 S1 Cu1 12_665 . . 11_455 13.17(4) ?
    Cu1 Cu1 S1 Cu1 12_665 . . 11_455 62.03(4) ?
loop_
    _geom_hbond_atom_site_label_D
    _geom_hbond_atom_site_label_H
    _geom_hbond_atom_site_label_A
    _geom_hbond_site_symmetry_A
    _geom_hbond_distance_DH
    _geom_hbond_distance_HA
    _geom_hbond_distance_DA
    _geom_hbond_angle_DHA
    _geom_hbond_publ_flag
    N1 H1N1 I1 5_565 0.8300 2.9500 3.744(3) 161.00 y
    N1 H2N1 I1 . 0.8000 2.9000 3.698(4) 173.00 y
    N2 H1N2 I1 3_465 0.8000 2.9500 3.756(3) 177.00 y
data_global
_journal_date_recd_electronic     2012-10-16
_journal_date_accepted     2012-10-18
_journal_name_full     'Acta Crystallographica, Section E'
_journal_year     2012
_journal_volume     68
_journal_issue     11
_journal_page_first     m1405
_journal_page_last     m1406
_journal_paper_category     QM
_journal_paper_doi     10.1107/S1600536812043437
_journal_coeditor_code     RZ5016
_publ_contact_author_name     'Saeed Ahmad'
_publ_contact_author_address
;
Department of Chemistry
University of Engineering and Technology
Lahore 54890
Pakistan
;
_publ_contact_author_email     'saeed_a786@hotmail.com'
_publ_contact_author_fax     ?
_publ_contact_author_phone     '+92-333-5248570'
_publ_section_title
;\
Hexakis(\m~3~-1-methylthiourea-\k^3^<i>S</i>:<i>S</i>:<i>S</i>)\
hexakis[iodidocopper(I)]
;
loop_
    _publ_author_name
    _publ_author_footnote
    _publ_author_address
    'Ahmad, Saeed' .
;
Department of Chemistry, University of Engineering and Technology,
Lahore 54890, Pakistan
;
    'Mufakkar, Muhammad' .
;
Department of Chemistry, Government College of Science, Wahdat Road, Lahore,
Pakistan
;
    'Khan, Islam Ullah' .
;
Department of Chemistry, Government College University, Lahore, Pakistan
;
    'Fun, Hoong-Kun' .
;
X-ray Crystallography Unit, School of Physics, Universiti Sains Malaysia,
11800 USM, Penang, Malaysia
;
    'Waheed, Abdul' .
;
Department of Chemistry, Government College University, Lahore, Pakistan
;
