# Supplementary material for: Hexa­kis­(μ3-1-methyl­thio­urea-κ3 S:S:S)hexa­kis­[iodidocopper(I)]
Source: Acta Crystallogr Sect E Struct Rep Online. 2012 Oct 24;68(Pt 11):m1405–6. doi: 10.1107/S1600536812043437 (PMC3515146; doi:10.1107/S1600536812043437)
Supplement: Supplementary file 2 [file e-68-m1405-Isup2.hkl]

# 
# h,k,l, Fc-squared, Fo-squared, sigma(Fo-squared) and status flag 
# 
data_I
_shelx_title ' mf10 in R-3 (R.T.)' 
_shelx_refln_list_code          4 
_shelx_F_calc_maximum      929.18 
_exptl_crystal_F_000      2340.00 
_reflns_d_resolution_high  0.7145 
 
loop_ 
 _symmetry_equiv_pos_as_xyz 
 'x, y, z' 
 '-y, x-y, z' 
 '-x+y, -x, z' 
 'x+2/3, y+1/3, z+1/3' 
 '-y+2/3, x-y+1/3, z+1/3' 
 '-x+y+2/3, -x+1/3, z+1/3' 
 'x+1/3, y+2/3, z+2/3' 
 '-y+1/3, x-y+2/3, z+2/3' 
 '-x+y+1/3, -x+2/3, z+2/3' 
 '-x, -y, -z' 
 'y, -x+y, -z' 
 'x-y, x, -z' 
 '-x+2/3, -y+1/3, -z+1/3' 
 'y+2/3, -x+y+1/3, -z+1/3' 
 'x-y+2/3, x+1/3, -z+1/3' 
 '-x+1/3, -y+2/3, -z+2/3' 
 'y+1/3, -x+y+2/3, -z+2/3' 
 'x-y+1/3, x+2/3, -z+2/3' 
 
_cell_length_a    21.7517 
_cell_length_b    21.7517 
_cell_length_c     7.6269 
_cell_angle_alpha  90.000 
_cell_angle_beta   90.000 
_cell_angle_gamma 120.000 
 
_shelx_F_squared_multiplier     1.000 
 
loop_ 
 _refln_index_h 
 _refln_index_k 
 _refln_index_l 
 _refln_F_squared_calc 
 _refln_F_squared_meas 
 _refln_F_squared_sigma 
 _refln_observed_status 
  -1   2   0    63209.01    65156.02    517.83 o 
   0   3   0    73348.33    75544.42    462.49 o 
  -2   4   0      304.99      390.91     63.54 o 
  -4   5   0   372903.56   355847.09   2072.03 o 
  -1   5   0   246230.41   245715.95   1869.10 o 
  -3   6   0     2282.77     2347.67     65.27 o 
   0   6   0   279357.94   274696.19   2012.39 o 
  -5   7   0   124396.59   126816.82    747.99 o 
  -2   7   0    46374.01    48169.59    353.87 o 
  -7   8   0    45711.89    45056.05    366.57 o 
  -4   8   0   107892.74   109155.81    673.30 o 
  -1   8   0     9366.22     9561.85    129.32 o 
  -6   9   0    11932.40    12135.16    166.47 o 
  -3   9   0   299952.59   287830.41   1522.65 o 
   0   9   0    40976.15    40083.98    336.08 o 
  -8  10   0    22201.13    21855.84    268.88 o 
  -5  10   0    35038.86    34844.70    315.94 o 
  -2  10   0   217448.89   211875.00   1264.57 o 
 -10  11   0    35397.45    34702.40    324.82 o 
  -7  11   0    52034.41    51261.73    405.02 o 
  -4  11   0   602609.69   566012.56   2918.26 o 
  -1  11   0     1541.13     1917.86     81.87 o 
  -9  12   0   126725.30   122351.18    967.24 o 
  -6  12   0     2526.30     2713.41     95.79 o 
  -3  12   0     3280.34     3624.00    107.31 o 
   0  12   0    99464.41    96202.60    644.02 o 
 -11  13   0    31184.02    30143.33    315.83 o 
  -8  13   0    99198.96    96442.82    660.52 o 
  -5  13   0       14.18       80.45     39.84 o 
  -2  13   0    13526.87    13654.99    219.78 o 
 -13  14   0    23472.95    22700.86    292.32 o 
 -10  14   0     7445.24     7489.27    173.65 o 
  -7  14   0     6470.53     6279.12    154.37 o 
  -4  14   0    67170.48    67708.27    498.20 o 
  -1  14   0    67058.02    66857.82    541.05 o 
 -12  15   0     2721.84     2882.33    116.27 o 
  -9  15   0     1660.49     1894.34     96.01 o 
  -6  15   0    29488.59    29550.90    325.76 o 
  -3  15   0    51031.88    50125.77    501.45 o 
   0  15   0     5513.02     6016.81    166.33 o 
 -14  16   0    29688.05    29897.34    366.96 o 
 -11  16   0    23735.49    23888.15    304.07 o 
  -8  16   0   117484.45   114321.52    872.00 o 
  -5  16   0    27259.00    27766.60    300.71 o 
  -2  16   0      368.96      331.57     69.44 o 
 -16  17   0     2092.09     2265.14    135.71 o 
 -13  17   0   224467.00   217427.44   1559.77 o 
 -10  17   0    11279.56    11337.02    224.47 o 
  -7  17   0    51956.01    50649.79    501.47 o 
  -4  17   0    77554.27    75633.44    632.51 o 
  -1  17   0    32267.27    32324.98    520.02 o 
 -15  18   0    51856.05    50227.99    559.16 o 
 -12  18   0      477.94      422.03     87.66 o 
  -9  18   0     9215.69     9651.41    231.14 o 
  -6  18   0    15589.90    15922.24    290.77 o 
  -3  18   0      861.96      953.75    104.14 o 
   0  18   0    25584.43    26087.48    758.21 o 
 -17  19   0     4601.23     4659.86    188.45 o 
 -14  19   0     4290.04     4483.99    178.38 o 
 -11  19   0    21415.42    20710.38    339.03 o 
  -8  19   0    14632.90    14524.61    281.91 o 
  -5  19   0     8671.28     8542.84    226.61 o 
  -2  19   0    29302.06    28809.26    567.52 o 
 -19  20   0    14784.34    14974.47    359.83 o 
 -16  20   0      421.67      379.50     86.32 o 
 -13  20   0    13223.73    13534.59    380.94 o 
 -10  20   0     5490.04     5803.14    198.17 o 
  -7  20   0   173131.30   170291.23   1297.88 o 
  -4  20   0    19755.25    19234.16    364.24 o 
  -1  20   0    15974.34    15774.68    377.61 o 
 -18  21   0    14595.49    15276.79    326.04 o 
 -15  21   0    20836.08    20715.97    368.40 o 
 -12  21   0    43502.72    44880.90    562.51 o 
  -9  21   0     2027.12     2122.82    175.66 o 
  -6  21   0    36301.20    36775.07    523.73 o 
  -3  21   0     6892.74     6869.70    263.44 o 
   0  21   0    14455.00    14095.37    356.60 o 
 -20  22   0     2077.11     2083.81    171.90 o 
 -17  22   0      711.22      574.82    104.13 o 
 -14  22   0     1884.85     2057.36    150.57 o 
 -11  22   0     3782.54     4000.90    192.12 o 
  -8  22   0    10384.42    10782.35    284.75 o 
  -5  22   0      183.87      258.59     92.04 o 
  -2  22   0       61.24       -7.65     89.27 o 
 -22  23   0      634.74      477.02    136.72 o 
 -19  23   0    13137.40    13141.66    323.00 o 
 -16  23   0     4576.80     4700.66    218.18 o 
 -13  23   0     6792.94     7527.91    262.93 o 
 -10  23   0     3206.39     3346.19    192.89 o 
  -7  23   0        1.33      183.57    105.46 o 
  -4  23   0     4175.79     4444.71    235.23 o 
  -1  23   0      265.08      246.81    108.50 o 
 -21  24   0     2036.77     2145.57    245.25 o 
 -18  24   0     5712.62     5450.69    274.95 o 
 -15  24   0    15850.96    15958.68    363.98 o 
 -12  24   0    23659.54    23229.60    439.35 o 
  -9  24   0        3.46       61.05     88.48 o 
  -6  24   0      130.07      156.89     99.73 o 
  -3  24   0    10297.95     9836.42    313.88 o 
   0  24   0    32001.80    33137.17    818.55 o 
 -23  25   0      407.48      442.07    125.47 o 
 -20  25   0    11786.15    12424.75    527.69 o 
 -17  25   0     5194.11     5514.18    239.02 o 
 -14  25   0     5640.81     5825.83    296.27 o 
 -11  25   0     2933.08     2492.42    178.19 o 
  -8  25   0    37968.00    38704.73    617.19 o 
  -5  25   0    13809.95    14177.00    467.23 o 
  -2  25   0      455.45      619.95    127.16 o 
 -25  26   0       76.04      304.77    150.07 o 
 -22  26   0     1865.32     1696.08    185.73 o 
 -19  26   0       10.19      103.07     98.78 o 
 -16  26   0     7417.72     7262.34    267.56 o 
 -13  26   0    12432.18    12504.87    444.61 o 
 -10  26   0      781.90      878.84    128.03 o 
  -7  26   0     1401.43     1706.74    164.99 o 
  -4  26   0     1994.78     1896.84    200.79 o 
  -1  26   0       83.03       53.61    136.00 o 
 -24  27   0      161.22      155.82    147.60 o 
 -21  27   0     2189.37     2014.57    200.85 o 
 -18  27   0     5277.48     5914.44    262.29 o 
 -15  27   0        4.78       14.91     94.09 o 
 -12  27   0     3453.48     3745.75    208.88 o 
  -9  27   0      180.40      -29.11    115.37 o 
  -6  27   0      233.61      200.10    132.49 o 
  -3  27   0      321.91      420.45    154.27 o 
 -23  28   0     5808.58     5971.91    352.27 o 
 -20  28   0     2354.39     2302.23    191.22 o 
 -17  28   0    15468.15    16444.40    427.29 o 
 -14  28   0       46.50        3.05    113.00 o 
 -11  28   0     2665.30     3004.73    241.08 o 
  -8  28   0     3078.93     3295.11    244.93 o 
  -5  28   0      139.95      104.77    144.97 o 
 -22  29   0     1045.09     1308.82    200.44 o 
 -19  29   0       12.08       -0.16    101.36 o 
 -16  29   0      701.22      660.61    148.53 o 
 -13  29   0     4511.85     4456.39    280.04 o 
 -10  29   0       13.87       96.85    122.96 o 
  -7  29   0     1052.86     1224.52    201.68 o 
 -18  30   0       98.34      200.56    136.90 o 
 -15  30   0      215.96      192.37    127.08 o 
 -12  30   0      740.39      777.57    157.96 o 
  -1   1   1   142760.70   144967.63   1466.01 o 
  -3   2   1      126.84       93.74     23.62 o 
   0   2   1   183682.81   188773.28   1867.29 o 
  -5   3   1    43637.50    45665.51    337.91 o 
  -2   3   1   193433.73   200452.33   2007.63 o 
   1   3   1       96.69      180.61     35.48 o 
  -7   4   1    80740.84    81715.70    549.45 o 
  -4   4   1    12324.81    12963.97    161.20 o 
  -1   4   1    19829.15    20683.41    200.22 o 
   2   4   1   284416.31   285085.50   1699.66 o 
  -9   5   1   154769.38   153739.94    849.16 o 
  -6   5   1   140512.55   143047.55    925.29 o 
  -3   5   1     2103.80     1948.73     76.48 o 
   0   5   1   154953.72   157627.06    948.74 o 
   3   5   1    33394.91    35028.50    279.92 o 
 -11   6   1      832.62      691.91     63.79 o 
  -8   6   1    92535.95    93603.29    574.80 o 
  -5   6   1    13543.45    14418.73    157.55 o 
  -2   6   1    22415.98    22878.78    206.03 o 
   1   6   1    14288.94    14041.67    175.69 o 
   4   6   1   326743.34   321825.50   1701.85 o 
 -13   7   1   141267.94   138255.66    949.87 o 
 -10   7   1   261329.38   252431.09   1356.24 o 
  -7   7   1   158933.84   159197.86    924.02 o 
  -4   7   1   354936.97   342094.56   1817.77 o 
  -1   7   1   180300.13   181762.59   1013.81 o 
   2   7   1     2252.41     2885.58     84.31 o 
   5   7   1    36639.67    37132.86    333.85 o 
 -15   8   1    45438.48    43841.51    415.58 o 
 -12   8   1    43548.96    42784.36    366.30 o 
  -9   8   1   106511.00   105174.24    636.41 o 
  -6   8   1    39029.49    40804.06    315.58 o 
  -3   8   1    61121.86    63439.93    425.91 o 
   0   8   1    36433.66    37538.96    310.70 o 
   3   8   1     1892.11     1635.67     76.80 o 
   6   8   1    25583.58    26023.13    287.70 o 
 -17   9   1    18889.43    18117.52    264.50 o 
 -14   9   1    21093.61    21188.25    242.91 o 
 -11   9   1      354.50      359.42     47.85 o 
  -8   9   1    61698.95    63437.06    451.60 o 
  -5   9   1     6961.26     6993.61    127.55 o 
  -2   9   1    99205.49    96423.21    643.87 o 
   1   9   1    73075.22    71089.18    501.70 o 
   4   9   1       18.58       50.66     43.50 o 
   7   9   1     7180.00     6639.80    164.96 o 
 -19  10   1       17.88      106.23     64.71 o 
 -16  10   1      823.14     1025.66     77.60 o 
 -13  10   1   187173.59   184796.47   1028.28 o 
 -10  10   1    70646.89    71514.78    495.31 o 
  -7  10   1    28756.38    29315.59    276.27 o 
  -4  10   1   209919.17   201740.47   1158.33 o 
  -1  10   1   262470.47   257704.23   1505.31 o 
   2  10   1      772.14     1156.37     90.67 o 
   5  10   1    13420.28    13755.12    268.76 o 
   8  10   1     2511.02     3094.20    139.22 o 
 -21  11   1    70573.48    70704.27    954.09 o 
 -18  11   1    17629.82    18607.65    282.78 o 
 -15  11   1     2736.75     2916.36    112.63 o 
 -12  11   1     1915.20     2010.32     86.75 o 
  -9  11   1   341355.03   333683.44   2157.15 o 
  -6  11   1   192399.06   186633.66   1100.99 o 
  -3  11   1   165157.17   158126.33    935.01 o 
   0  11   1     1475.40     1714.14     82.76 o 
   3  11   1   219623.30   220027.44   1659.70 o 
   6  11   1    43730.98    45267.29    447.96 o 
   9  11   1     3076.26     2823.46    153.37 o 
 -23  12   1     1806.89     1830.58    229.05 o 
 -20  12   1     1238.07     1307.92    114.78 o 
 -17  12   1    27119.67    26854.75    318.63 o 
 -14  12   1        5.30       38.72     47.10 o 
 -11  12   1     1568.23     2099.01     88.50 o 
  -8  12   1     2311.92     2351.01     94.71 o 
  -5  12   1    28453.59    30162.55    307.52 o 
  -2  12   1    95910.25    92770.26    653.23 o 
   1  12   1       39.16       81.15     47.46 o 
   4  12   1    46225.55    44381.34    439.41 o 
   7  12   1    72634.70    71208.65    710.47 o 
  10  12   1     1256.67     1189.91    156.96 o 
 -25  13   1      600.78      550.20    120.32 o 
 -22  13   1      643.23      641.78    114.96 o 
 -19  13   1     5354.86     5215.66    166.08 o 
 -16  13   1    11168.24    12101.86    248.68 o 
 -13  13   1    13936.82    13431.06    207.15 o 
 -10  13   1       29.37       54.91     44.48 o 
  -7  13   1     2711.29     2610.92    103.22 o 
  -4  13   1    20185.51    19808.72    240.55 o 
  -1  13   1      150.07      226.38     58.85 o 
   2  13   1    18616.00    18142.60    261.93 o 
   5  13   1      622.01      619.07     84.09 o 
   8  13   1     2209.58     2222.41    141.82 o 
  11  13   1     3181.40     3285.51    209.38 o 
 -27  14   1     2154.95     2614.50    218.36 o 
 -24  14   1     4128.19     4377.81    230.28 o 
 -21  14   1    28741.52    27755.37    436.79 o 
 -18  14   1    19660.31    19519.45    292.65 o 
 -15  14   1    30624.49    30856.64    327.91 o 
 -12  14   1     3940.67     4123.66    128.54 o 
  -9  14   1     4528.54     5082.71    176.50 o 
  -6  14   1    89689.30    90114.80    685.79 o 
  -3  14   1       54.67      247.47     63.70 o 
   0  14   1    40612.21    40622.28    512.82 o 
   3  14   1    68339.95    63679.24    556.74 o 
   6  14   1    12649.71    13113.03    275.76 o 
   9  14   1    21445.97    22383.87    448.61 o 
  12  14   1    18362.89    18027.86    451.82 o 
 -29  15   1       74.92      171.69    133.21 o 
 -26  15   1    18275.04    17639.00    562.62 o 
 -23  15   1     8297.48     8757.60    294.42 o 
 -20  15   1    49973.52    49829.73    746.56 o 
 -17  15   1    11293.06    11197.12    214.56 o 
 -14  15   1   144317.48   142326.80   1178.06 o 
 -11  15   1       59.02      198.76     59.37 o 
  -8  15   1     2739.64     2962.69    118.03 o 
  -5  15   1    13854.14    14368.35    228.06 o 
  -2  15   1   100046.87    94446.66    734.60 o 
   1  15   1     5647.09     6260.38    207.06 o 
   4  15   1    44179.64    42770.56    492.89 o 
   7  15   1     7150.67     7490.16    254.87 o 
  10  15   1     8440.34     8781.47    309.65 o 
  13  15   1       67.54      207.98    118.20 o 
 -28  16   1     2914.97     3101.27    360.45 o 
 -25  16   1     1062.69     1376.01    163.47 o 
 -22  16   1    11854.79    12287.22    512.90 o 
 -19  16   1    21056.81    21425.89    353.47 o 
 -16  16   1    14127.78    14028.32    247.30 o 
 -13  16   1    26373.40    25588.73    400.85 o 
 -10  16   1   198615.23   193590.17   1316.15 o 
  -7  16   1      674.41      605.05     84.39 o 
  -4  16   1     1122.79     1025.16    117.29 o 
  -1  16   1     7069.40     7478.55    295.56 o 
   2  16   1    30458.03    30745.12    410.92 o 
   5  16   1     6623.22     7099.36    226.71 o 
   8  16   1      456.59      285.43     95.68 o 
  11  16   1    22013.48    20908.10    578.69 o 
  14  16   1     5867.19     5764.60    271.49 o 
 -30  17   1     5259.34     5394.32    480.34 o 
 -27  17   1     2238.96     2094.22    233.18 o 
 -24  17   1      631.11      652.22    131.49 o 
 -21  17   1     6385.68     7354.69    274.14 o 
 -18  17   1      545.12      453.46     83.71 o 
 -15  17   1    49436.94    49113.26    537.15 o 
 -12  17   1     2633.42     2996.90    138.56 o 
  -9  17   1      783.32      884.58     97.32 o 
  -6  17   1    17843.84    18282.42    291.46 o 
  -3  17   1     4625.66     5401.71    171.11 o 
   0  17   1    50873.88    48811.28    561.95 o 
   3  17   1    19014.99    18164.41    369.47 o 
   6  17   1     3720.64     3910.89    221.18 o 
   9  17   1    11326.77    10952.26    326.58 o 
  12  17   1     1001.17     1497.45    170.59 o 
 -29  18   1     1122.64      993.59    170.59 o 
 -26  18   1       22.11       87.33    114.93 o 
 -23  18   1     2565.36     2543.21    190.92 o 
 -20  18   1     7723.46     7783.08    258.22 o 
 -17  18   1    31546.63    30928.09    412.96 o 
 -14  18   1    26233.57    25306.01    422.89 o 
 -11  18   1      455.31      361.42     87.99 o 
  -8  18   1    38051.05    36980.81    436.96 o 
  -5  18   1    16858.37    16850.24    299.50 o 
  -2  18   1     8058.47     8050.88    294.42 o 
   1  18   1        9.60      115.87    104.87 o 
   4  18   1    23400.16    22049.02    465.69 o 
   7  18   1    14017.16    14572.14    426.32 o 
  10  18   1     2633.27     2798.26    234.43 o 
 -28  19   1     2068.95     2062.03    212.67 o 
 -25  19   1      369.88      392.22    131.13 o 
 -22  19   1     3465.87     3517.67    214.63 o 
 -19  19   1    10269.07     9681.04    282.46 o 
 -16  19   1     8097.13     7394.87    222.64 o 
 -13  19   1    62075.86    61151.85    627.59 o 
 -10  19   1    13225.90    13122.82    296.93 o 
  -7  19   1      717.90      793.71     98.86 o 
  -4  19   1    34594.86    33441.10    457.46 o 
  -1  19   1        8.41       70.44     76.22 o 
   2  19   1     4126.99     4219.66    233.37 o 
   5  19   1      142.12       55.60    102.49 o 
   8  19   1     8154.67     8183.12    342.66 o 
 -27  20   1    20296.74    21428.32    522.71 o 
 -24  20   1     8715.83     9054.10    557.34 o 
 -21  20   1     7620.88     7510.93    388.64 o 
 -18  20   1     6189.39     6375.76    208.98 o 
 -15  20   1    17447.44    16660.19    318.20 o 
 -12  20   1     1208.18     1426.83    149.16 o 
  -9  20   1    23889.87    22970.41    373.23 o 
  -6  20   1    17863.63    17370.00    340.56 o 
  -3  20   1    37803.23    37657.07    500.37 o 
   0  20   1    14743.38    14516.59    328.13 o 
   3  20   1     6333.04     7346.59    409.94 o 
   6  20   1       38.39        8.66    112.54 o 
   9  20   1      188.37      259.38    136.72 o 
 -29  21   1      656.97      540.26    151.16 o 
 -26  21   1      680.33      439.34    180.41 o 
 -23  21   1    16561.61    16737.01    555.66 o 
 -20  21   1      466.48      421.68    118.49 o 
 -17  21   1     2661.46     2891.26    164.27 o 
 -14  21   1     8899.09     8612.88    341.95 o 
 -11  21   1     1123.13     1099.29    112.71 o 
  -8  21   1    32446.29    31971.67    456.06 o 
  -5  21   1     1766.94     1899.44    180.51 o 
  -2  21   1     1546.94     1882.40    156.65 o 
   1  21   1      267.97      354.41    114.41 o 
   4  21   1        7.12      159.28    129.59 o 
   7  21   1     8222.45     8543.85    395.38 o 
 -28  22   1     2110.73     1696.16    227.74 o 
 -25  22   1    16056.00    16194.69    614.83 o 
 -22  22   1      291.58      295.77    126.64 o 
 -19  22   1     2613.75     2726.03    192.05 o 
 -16  22   1     1931.40     1758.82    140.04 o 
 -13  22   1    19528.93    19019.67    377.02 o 
 -10  22   1    16276.32    16927.98    345.21 o 
  -7  22   1     6633.97     7123.23    230.66 o 
  -4  22   1     6246.94     6121.48    284.71 o 
  -1  22   1    14271.14    14591.83    428.50 o 
   2  22   1     7089.39     6887.88    334.01 o 
   5  22   1     6116.71     5767.53    302.17 o 
 -27  23   1     2919.52     2707.15    244.57 o 
 -24  23   1       22.74      -16.96    116.02 o 
 -21  23   1    38458.65    37825.71    687.95 o 
 -18  23   1     1179.55      923.30    136.80 o 
 -15  23   1     1531.11     1698.21    226.69 o 
 -12  23   1     2037.86     2246.78    156.28 o 
  -9  23   1    22048.11    21749.88    465.71 o 
  -6  23   1    11941.17    12772.14    320.82 o 
  -3  23   1     3349.76     3488.22    248.44 o 
   0  23   1    17655.56    17108.26    502.09 o 
   3  23   1    21188.96    21276.45    538.59 o 
 -26  24   1     7154.08     7399.64    335.24 o 
 -23  24   1     3971.66     4496.39    267.92 o 
 -20  24   1     7151.03     7723.22    287.07 o 
 -17  24   1    32891.50    32703.92    583.63 o 
 -14  24   1     8315.09     8246.63    266.71 o 
 -11  24   1       85.50      233.23     95.01 o 
  -8  24   1     1057.21     1034.20    154.95 o 
  -5  24   1    11796.10    12336.36    377.56 o 
  -2  24   1    22537.36    22325.12    517.97 o 
   1  24   1     1793.31     1565.93    186.68 o 
   4  24   1      354.05      324.50    162.65 o 
 -25  25   1      903.05      566.71    156.09 o 
 -22  25   1     2712.19     2578.23    220.85 o 
 -19  25   1     1449.99     1485.46    169.12 o 
 -16  25   1     1700.52     1603.21    170.51 o 
 -13  25   1     9275.16     9735.94    286.20 o 
 -10  25   1       23.91      148.08     88.46 o 
  -7  25   1        5.30      -25.73     98.89 o 
  -4  25   1     4333.77     4536.28    261.41 o 
  -1  25   1      189.58       -7.75    117.91 o 
   2  25   1      611.48      637.32    156.87 o 
 -24  26   1     2105.69     1884.06    204.16 o 
 -21  26   1     7085.58     6735.08    392.33 o 
 -18  26   1     3315.24     2735.59    209.10 o 
 -15  26   1     3945.99     4122.41    240.06 o 
 -12  26   1     3069.02     3036.92    185.31 o 
  -9  26   1      552.98      520.99    127.67 o 
  -6  26   1      493.19      318.66    130.71 o 
  -3  26   1       88.09      -36.23    111.79 o 
   0  26   1     4237.90     3946.03    259.85 o 
 -23  27   1     2891.35     2880.49    234.68 o 
 -20  27   1     7020.11     7438.73    305.71 o 
 -17  27   1     7290.60     7417.59    324.50 o 
 -14  27   1    31243.73    32121.18    757.87 o 
 -11  27   1     3820.46     3675.84    223.51 o 
  -8  27   1     2321.05     2274.52    201.40 o 
  -5  27   1     1967.01     2100.23    203.35 o 
  -2  27   1     4795.63     4580.59    269.27 o 
 -22  28   1     2767.66     2884.07    217.07 o 
 -19  28   1     8517.46     9178.62    538.50 o 
 -16  28   1     1235.33     1174.38    211.53 o 
 -13  28   1      163.76      240.61    135.36 o 
 -10  28   1    15024.87    14879.56    511.87 o 
  -7  28   1      507.33      472.51    158.34 o 
  -4  28   1      683.32      669.23    260.13 o 
 -21  29   1     1165.65      969.13    196.62 o 
 -18  29   1      709.99      527.08    147.99 o 
 -15  29   1     4239.43     4106.23    282.38 o 
 -12  29   1      568.31      491.84    154.83 o 
  -9  29   1     2350.38     1878.56    228.40 o 
 -17  30   1     1939.91     1719.46    213.98 o 
 -14  30   1      231.20      229.91    142.77 o 
   0   1   2   183421.81   195233.02   1521.88 o 
  -2   2   2   133270.78   140986.59   1052.58 o 
   1   2   2   863366.31   793856.00   6802.83 o 
  -4   3   2   134294.75   140234.45   1253.82 o 
  -1   3   2     9321.08     9117.13    129.04 o 
   2   3   2      512.70      438.65     50.57 o 
  -6   4   2    38491.03    38471.51    415.35 o 
  -3   4   2    37129.34    36850.32    381.87 o 
   0   4   2    28136.71    29651.26    305.08 o 
   3   4   2   231953.13   233302.59   1682.35 o 
  -8   5   2   102925.59   102547.66    749.39 o 
  -5   5   2     9702.52    10491.89    204.17 o 
  -2   5   2   180799.14   180810.47   1217.09 o 
   1   5   2    18664.06    19874.69    259.95 o 
   4   5   2    51816.19    52377.83    397.91 o 
 -10   6   2   102760.38   106246.83    721.41 o 
  -7   6   2    65140.54    64618.49    503.59 o 
  -4   6   2    91742.78    99325.41    696.50 o 
  -1   6   2    35154.07    35779.66    310.74 o 
   2   6   2     2512.51     2251.49     88.10 o 
   5   6   2    84046.97    85198.20    571.61 o 
 -12   7   2    39121.79    37754.48    343.48 o 
  -9   7   2    23087.97    25328.74    289.35 o 
  -6   7   2     2503.49     2078.05     96.28 o 
  -3   7   2    46505.29    47591.71    411.49 o 
   0   7   2   195740.61   196212.14   1257.50 o 
   3   7   2    32030.64    32165.98    424.99 o 
   6   7   2     1607.43     1783.48    109.44 o 
 -14   8   2    42737.45    41305.96    401.52 o 
 -11   8   2    53218.16    54634.04    440.81 o 
  -8   8   2     5758.32     6216.32    137.45 o 
  -5   8   2    48129.71    46702.47    426.35 o 
  -2   8   2   153014.77   149614.09   1049.77 o 
   1   8   2    57731.52    55688.99    440.60 o 
   4   8   2    10275.89     9910.38    178.42 o 
   7   8   2      130.31      264.94     68.70 o 
 -16   9   2       88.05      133.09     68.32 o 
 -13   9   2    21030.20    22050.10    269.85 o 
 -10   9   2   161722.66   156898.83    930.20 o 
  -7   9   2    27168.13    26647.02    307.01 o 
  -4   9   2    13143.80    13659.88    186.22 o 
  -1   9   2    24610.93    24948.76    344.11 o 
   2   9   2    56640.00    56405.22    489.15 o 
   5   9   2    24371.14    23616.82    283.96 o 
   8   9   2     2514.50     3308.89    164.28 o 
 -18  10   2   112272.12   111232.69    936.84 o 
 -15  10   2   102288.02   102974.37    811.20 o 
 -12  10   2    67146.10    66259.63    525.29 o 
  -9  10   2    83638.30    83421.02    609.67 o 
  -6  10   2   152534.92   146137.58   1068.55 o 
  -3  10   2   146548.30   151400.17   1168.91 o 
   0  10   2    54812.41    53397.81    444.50 o 
   3  10   2     4528.66     4764.94    140.11 o 
   6  10   2   171865.91   171165.06   1189.16 o 
   9  10   2    23948.67    22520.80    358.97 o 
 -20  11   2     5045.49     4603.87    184.10 o 
 -17  11   2    33986.36    34179.86    514.39 o 
 -14  11   2     2664.46     2812.80    120.66 o 
 -11  11   2     3762.73     3966.89    183.05 o 
  -8  11   2    27500.47    28565.80    325.00 o 
  -5  11   2       53.97      151.02     50.30 o 
  -2  11   2     2915.45     2758.46     93.30 o 
   1  11   2    39563.33    38309.90    383.40 o 
   4  11   2     1148.05     1223.67    141.64 o 
   7  11   2        2.29      151.78     69.44 o 
  10  11   2     2392.12     2375.73    159.64 o 
 -22  12   2     4752.96     4914.52    228.29 o 
 -19  12   2     8531.18     8202.09    218.39 o 
 -16  12   2    13850.76    14188.63    283.78 o 
 -13  12   2     6817.08     6407.84    161.24 o 
 -10  12   2    17758.65    18291.42    247.38 o 
  -7  12   2    32763.04    32456.18    359.68 o 
  -4  12   2     6044.02     6771.55    167.33 o 
  -1  12   2      561.02      456.78     62.27 o 
   2  12   2      912.56     1087.60     94.75 o 
   5  12   2    13291.35    12432.96    306.86 o 
   8  12   2     1578.64     1483.55    112.10 o 
  11  12   2    12473.27    11751.49    298.64 o 
 -24  13   2     1204.27      956.13    165.11 o 
 -21  13   2    13591.93    14608.54    315.73 o 
 -18  13   2     8496.70     8795.75    214.47 o 
 -15  13   2    32562.99    32648.84    394.30 o 
 -12  13   2     1193.51     1342.00     94.80 o 
  -9  13   2     1197.48     1283.95     81.41 o 
  -6  13   2    81284.60    80646.66    735.27 o 
  -3  13   2   107821.81   106491.36    796.66 o 
   0  13   2     9460.50     9708.61    226.74 o 
   3  13   2     4732.73     5956.39    189.65 o 
   6  13   2    18941.95    19436.54    335.40 o 
   9  13   2     6780.06     7261.86    242.29 o 
  12  13   2      931.87      905.40    127.40 o 
 -26  14   2     3268.52     3470.10    227.03 o 
 -23  14   2    35749.14    35887.43    644.83 o 
 -20  14   2    17914.97    19337.21    331.43 o 
 -17  14   2    16785.95    16389.93    285.62 o 
 -14  14   2    14986.35    14449.78    267.93 o 
 -11  14   2   204323.72   194795.89   1310.70 o 
  -8  14   2    49835.30    48139.24    492.03 o 
  -5  14   2    68827.87    68894.34    667.62 o 
  -2  14   2       31.28      124.52     62.19 o 
   1  14   2   150521.19   147146.97   1121.39 o 
   4  14   2    15340.56    17188.41    310.18 o 
   7  14   2    11795.29    11559.79    318.79 o 
  10  14   2     6605.01     6076.56    258.52 o 
  13  14   2    28242.42    29159.14    495.78 o 
 -28  15   2        0.07      -13.52    103.79 o 
 -25  15   2      909.67      919.38    147.26 o 
 -22  15   2      339.30      487.50    113.05 o 
 -19  15   2    64546.65    64734.69    795.37 o 
 -16  15   2    34513.52    34199.16    452.05 o 
 -13  15   2        0.54      113.73     65.34 o 
 -10  15   2     5927.75     5677.96    193.54 o 
  -7  15   2    12292.90    12587.96    257.77 o 
  -4  15   2    17144.90    17693.84    278.15 o 
  -1  15   2    15919.62    16557.22    297.37 o 
   2  15   2    13422.79    14269.70    300.61 o 
   5  15   2     9353.75     8874.14    252.00 o 
   8  15   2    10541.98    10651.29    313.90 o 
  11  15   2     4878.88     4742.24    244.72 o 
  14  15   2     2111.94     2246.24    237.95 o 
 -27  16   2      914.09     1291.78    167.22 o 
 -24  16   2     4159.41     4725.36    247.53 o 
 -21  16   2     6264.70     6269.69    220.26 o 
 -18  16   2     1572.83     1724.08    121.72 o 
 -15  16   2      123.25      122.96     68.76 o 
 -12  16   2      883.40     1117.50    104.07 o 
  -9  16   2     2181.12     2539.64    121.16 o 
  -6  16   2    39403.54    39022.29    490.86 o 
  -3  16   2    42959.18    43754.90    509.69 o 
   0  16   2     3496.80     3050.58    155.43 o 
   3  16   2     2966.70     2676.65    166.74 o 
   6  16   2    16181.02    16033.82    386.23 o 
   9  16   2     4699.92     4099.36    237.44 o 
  12  16   2       15.42      216.26    122.80 o 
 -29  17   2     1928.27     2016.86    242.07 o 
 -26  17   2     9807.52    10356.68    347.08 o 
 -23  17   2    15924.97    16591.04    388.42 o 
 -20  17   2    44323.45    44804.28    580.79 o 
 -17  17   2    20749.55    21144.07    352.64 o 
 -14  17   2    27530.21    28887.01    418.07 o 
 -11  17   2    20285.79    19207.56    319.83 o 
  -8  17   2      606.57      558.05     97.76 o 
  -5  17   2    79070.20    76563.38    731.75 o 
  -2  17   2    15231.53    14335.58    287.57 o 
   1  17   2    11805.87    12574.62    293.71 o 
   4  17   2      342.61      373.45    105.03 o 
   7  17   2    18272.37    19232.52    542.56 o 
  10  17   2     2510.42     3205.29    226.92 o 
 -28  18   2    11010.38    10500.53    478.93 o 
 -25  18   2     4462.17     4182.74    243.15 o 
 -22  18   2     9103.62     8993.46    414.33 o 
 -19  18   2      894.79     1174.39    115.55 o 
 -16  18   2    33988.14    33922.92    532.52 o 
 -13  18   2      859.27      939.93    103.68 o 
 -10  18   2    39218.46    37009.58    463.02 o 
  -7  18   2    16397.00    15802.92    390.58 o 
  -4  18   2    53472.41    54341.96    605.09 o 
  -1  18   2      385.20      327.20     88.20 o 
   2  18   2    19428.03    19950.51    383.08 o 
   5  18   2        8.55       55.53     99.69 o 
   8  18   2     5316.71     6035.34    378.30 o 
  11  18   2     2670.98     2334.50    219.96 o 
 -27  19   2     2921.10     3051.84    226.04 o 
 -24  19   2     2398.60     2419.50    189.15 o 
 -21  19   2       12.84      141.00     93.75 o 
 -18  19   2       78.54       26.68     85.08 o 
 -15  19   2    15187.72    15509.02    356.75 o 
 -12  19   2    44953.73    45415.42    567.34 o 
  -9  19   2       72.98      -48.43     72.12 o 
  -6  19   2     1885.57     2153.61    129.58 o 
  -3  19   2    15666.30    14517.75    352.60 o 
   0  19   2      946.42     1027.82    120.03 o 
   3  19   2      190.62      338.44    108.73 o 
   6  19   2      930.19     1108.98    179.66 o 
   9  19   2     1407.32     1646.23    191.40 o 
 -29  20   2      279.57      270.57    138.06 o 
 -26  20   2      165.89      220.77    117.99 o 
 -23  20   2     1557.99     1183.34    163.81 o 
 -20  20   2     9007.14     9552.72    362.32 o 
 -17  20   2    27114.00    27911.91    473.18 o 
 -14  20   2    11718.75    11063.26    312.70 o 
 -11  20   2      843.50      783.69    120.86 o 
  -8  20   2     8888.81     7915.04    276.25 o 
  -5  20   2    12032.29    12338.15    285.82 o 
  -2  20   2     1253.72     1299.59    154.25 o 
   1  20   2     7613.77     7720.02    391.83 o 
   4  20   2     4380.18     4857.41    263.94 o 
   7  20   2     1668.83     1474.60    237.26 o 
 -28  21   2     1360.23     1067.12    173.34 o 
 -25  21   2      947.78      736.69    139.06 o 
 -22  21   2    24315.96    24640.62    634.17 o 
 -19  21   2    13695.78    14320.83    335.18 o 
 -16  21   2    19166.29    18973.61    469.66 o 
 -13  21   2     1650.76     1871.28    138.23 o 
 -10  21   2   103009.41    98645.52   1071.27 o 
  -7  21   2    24540.46    25495.61    500.50 o 
  -4  21   2     2335.09     2333.56    164.42 o 
  -1  21   2     5522.52     5599.20    255.99 o 
   2  21   2    32926.66    34504.24    596.26 o 
   5  21   2     3318.19     3218.20    220.28 o 
 -27  22   2     5202.58     5332.84    287.53 o 
 -24  22   2     4147.99     3821.26    344.29 o 
 -21  22   2     1836.91     1804.11    157.34 o 
 -18  22   2      862.46      777.69    118.15 o 
 -15  22   2    12653.21    12514.52    439.46 o 
 -12  22   2     1816.80     1806.83    164.34 o 
  -9  22   2       88.89      217.88     97.00 o 
  -6  22   2    27274.15    26926.65    519.88 o 
  -3  22   2    17087.18    16580.09    404.72 o 
   0  22   2      251.49      233.99    110.19 o 
   3  22   2      322.61      227.66    136.94 o 
   6  22   2     6426.15     6687.57    370.98 o 
 -26  23   2      367.24      458.59    174.74 o 
 -23  23   2     3222.28     3529.87    223.26 o 
 -20  23   2     7359.70     6930.18    268.10 o 
 -17  23   2      336.57      339.33    110.01 o 
 -14  23   2    15354.20    15335.95    491.84 o 
 -11  23   2     4561.54     4243.13    246.03 o 
  -8  23   2     2376.52     2305.74    187.48 o 
  -5  23   2      376.48      461.81    118.05 o 
  -2  23   2    11224.03    10834.17    482.59 o 
   1  23   2      812.20      737.31    170.91 o 
   4  23   2      305.17      132.85    151.44 o 
 -25  24   2      142.26      155.14    144.73 o 
 -22  24   2      969.11      880.47    154.47 o 
 -19  24   2     2605.72     2484.47    213.88 o 
 -16  24   2        5.24      -21.47    103.79 o 
 -13  24   2     1997.07     2000.38    176.10 o 
 -10  24   2     7657.19     7970.78    304.74 o 
  -7  24   2       16.17      251.23    112.23 o 
  -4  24   2     3771.07     3563.32    303.45 o 
  -1  24   2      366.69      222.92    149.90 o 
   2  24   2      178.67      530.68    175.24 o 
 -24  25   2        0.35      -87.72    131.92 o 
 -21  25   2      753.09      471.84    125.68 o 
 -18  25   2     7720.35     7958.51    334.17 o 
 -15  25   2    16697.42    16383.53    502.01 o 
 -12  25   2     3260.21     3056.63    215.70 o 
  -9  25   2     9678.84    10771.22    389.33 o 
  -6  25   2      261.54       19.94    111.98 o 
  -3  25   2    17239.93    17696.46    536.84 o 
   0  25   2       26.92      120.69    147.84 o 
 -23  26   2    22986.75    23759.66    560.90 o 
 -20  26   2      392.10      396.84    144.05 o 
 -17  26   2     1819.35     1992.61    227.63 o 
 -14  26   2     3220.70     3058.78    253.50 o 
 -11  26   2     4364.44     4201.81    278.77 o 
  -8  26   2     5714.07     6188.17    325.41 o 
  -5  26   2     1486.13     1534.86    246.45 o 
  -2  26   2     2047.21     2265.87    249.89 o 
 -22  27   2     3078.09     2759.98    263.00 o 
 -19  27   2    13483.00    13992.98    453.84 o 
 -16  27   2     5104.76     5294.09    579.77 o 
 -13  27   2      859.37      374.18    145.90 o 
 -10  27   2     5689.73     5480.52    314.35 o 
  -7  27   2    14188.73    15071.92    500.49 o 
  -4  27   2     2477.32     2465.04    257.20 o 
 -21  28   2     4615.38     5115.97    310.94 o 
 -18  28   2      139.44       98.84    123.77 o 
 -15  28   2      155.40      118.60    133.49 o 
 -12  28   2     5687.35     5467.96    435.33 o 
  -9  28   2     3059.99     2484.95    267.38 o 
  -6  28   2      598.73      383.55    163.90 o 
 -20  29   2      523.24      675.35    164.16 o 
 -17  29   2     1812.47     1301.33    198.50 o 
 -14  29   2     1652.20     1230.24    193.31 o 
 -11  29   2      306.78      282.06    141.90 o 
   0   0   3   541597.44   525364.50   7926.99 o 
   1   1   3    12826.58    13222.49    197.27 o 
  -1   2   3    13143.51    13894.53    154.04 o 
   2   2   3      248.94      312.16     37.01 o 
  -3   3   3     3316.34     3692.13    108.02 o 
   0   3   3    43936.39    44363.02    390.44 o 
   3   3   3    12631.93    12708.58    194.08 o 
  -5   4   3   162854.09   162162.78   1128.73 o 
  -2   4   3    43931.63    44052.66    419.97 o 
   1   4   3   507742.63   487708.22   4593.29 o 
   4   4   3    58623.35    58683.48    537.63 o 
  -7   5   3    16314.54    17022.25    243.24 o 
  -4   5   3     1643.94     2028.14    126.81 o 
  -1   5   3    31941.15    32775.67    365.46 o 
   2   5   3   158521.77   158593.56   1488.92 o 
   5   5   3     3889.18     4001.68    133.93 o 
  -9   6   3   153801.17   158195.05   1355.33 o 
  -6   6   3     7078.00     7652.88    157.05 o 
  -3   6   3    15609.62    15705.94    221.79 o 
   0   6   3   212385.56   210924.30   1698.79 o 
   3   6   3     5089.97     5579.33    252.88 o 
   6   6   3     1475.25     1812.23    112.95 o 
 -11   7   3   244629.48   245611.53   1906.62 o 
  -8   7   3    28484.62    29891.27    371.53 o 
  -5   7   3     5493.62     5116.16    147.25 o 
  -2   7   3    13538.84    14097.95    300.53 o 
   1   7   3    43119.04    44475.55    480.58 o 
   4   7   3    38958.04    40972.60    456.82 o 
   7   7   3     1606.48     1696.35    140.30 o 
 -13   8   3      377.73      337.73     77.95 o 
 -10   8   3    93521.44    94221.73    886.43 o 
  -7   8   3   201201.14   200976.27   1647.97 o 
  -4   8   3    66698.25    67200.24    689.91 o 
  -1   8   3    41565.70    40755.75    427.93 o 
   2   8   3     4008.14     3819.53    134.55 o 
   5   8   3   138243.05   137120.33   1239.79 o 
   8   8   3   147647.59   147052.84   1149.47 o 
 -15   9   3       29.49      129.18     65.22 o 
 -12   9   3     4194.81     4516.32    181.35 o 
  -9   9   3    24922.80    25933.78    307.38 o 
  -6   9   3    52899.99    52451.37    556.63 o 
  -3   9   3   173150.00   171847.16   1329.81 o 
   0   9   3    61563.98    64211.42    542.57 o 
   3   9   3      506.03      328.49     64.84 o 
   6   9   3     1073.53     1085.36    106.64 o 
   9   9   3      120.49       87.04     67.82 o 
 -17  10   3    36071.06    34840.91    436.47 o 
 -14  10   3    18682.16    19193.33    287.10 o 
 -11  10   3     1640.55     1752.74     86.05 o 
  -8  10   3    46247.76    47654.26    478.78 o 
  -5  10   3     4917.83     5099.64    159.97 o 
  -2  10   3    40007.91    40433.43    426.82 o 
   1  10   3    10354.80     9973.03    206.63 o 
   4  10   3      415.45      377.82    104.28 o 
   7  10   3    20299.66    20552.27    373.87 o 
  10  10   3     2306.70     2507.13    161.19 o 
 -19  11   3     9653.71     9208.71    233.39 o 
 -16  11   3    33289.09    32474.14    414.77 o 
 -13  11   3     1680.38     1771.20    112.60 o 
 -10  11   3    71483.01    70179.24    684.29 o 
  -7  11   3    54687.79    55117.55    423.94 o 
  -4  11   3   230369.91   227399.48   1367.44 o 
  -1  11   3      564.36      621.96     76.39 o 
   2  11   3      790.52      987.51     99.28 o 
   5  11   3     2872.75     2993.78    162.76 o 
   8  11   3     3582.99     3649.68    159.85 o 
  11  11   3        1.60       90.37     76.21 o 
 -21  12   3     5220.38     4865.13    204.77 o 
 -18  12   3     9488.26     9131.58    209.98 o 
 -15  12   3     1296.40     1124.23    114.81 o 
 -12  12   3    85335.70    85759.19    821.84 o 
  -9  12   3   202322.92   198442.67   1522.87 o 
  -6  12   3     1882.40     1824.90     97.73 o 
  -3  12   3      916.46     1234.28    103.69 o 
   0  12   3   139394.34   136366.38   1210.02 o 
   3  12   3     3433.65     3770.62    182.35 o 
   6  12   3     6254.27     6272.08    228.29 o 
   9  12   3     6265.07     7136.08    222.41 o 
  12  12   3    21099.18    20949.64    615.20 o 
 -23  13   3     1683.60     1504.30    156.17 o 
 -20  13   3    40479.39    41197.02    482.72 o 
 -17  13   3     5011.31     5368.83    197.03 o 
 -14  13   3     5185.87     5747.54    203.02 o 
 -11  13   3    45460.20    42616.61    560.08 o 
  -8  13   3    67824.04    67138.87    683.76 o 
  -5  13   3     9652.57     9543.04    236.54 o 
  -2  13   3     5587.45     5542.44    195.05 o 
   1  13   3     7768.16     7836.40    240.35 o 
   4  13   3   132953.27   135800.55   1282.24 o 
   7  13   3     5957.18     6477.98    244.32 o 
  10  13   3      107.95      277.02    116.21 o 
  13  13   3     5529.59     5270.50    423.78 o 
 -25  14   3     6193.92     6401.32    631.56 o 
 -22  14   3     2227.27     3106.29    234.95 o 
 -19  14   3     3144.78     3331.38    176.71 o 
 -16  14   3    16690.52    16236.44    389.91 o 
 -13  14   3    31287.86    29967.83    443.14 o 
 -10  14   3    11246.71    10543.75    250.77 o 
  -7  14   3        2.26      138.54     64.35 o 
  -4  14   3    12695.28    13177.01    289.52 o 
  -1  14   3    55405.39    55865.61    676.22 o 
   2  14   3    27575.00    28791.43    568.05 o 
   5  14   3       71.32      -18.37     80.62 o 
   8  14   3    12140.26    11054.39    412.11 o 
  11  14   3      591.88      329.14    133.12 o 
  14  14   3      321.75      281.61    187.27 o 
 -27  15   3     4910.03     4254.48    692.40 o 
 -24  15   3        4.31       14.92    100.21 o 
 -21  15   3    15639.44    16525.25    380.72 o 
 -18  15   3     4997.46     5086.56    202.65 o 
 -15  15   3     2696.81     3130.10    171.85 o 
 -12  15   3     7611.04     6723.63    222.11 o 
  -9  15   3      132.61      263.17     81.51 o 
  -6  15   3    18825.99    17498.96    344.66 o 
  -3  15   3    96203.94    92420.81    952.66 o 
   0  15   3     5375.22     5237.22    217.89 o 
   3  15   3    15130.56    16130.45    367.37 o 
   6  15   3    18905.56    19517.97    422.84 o 
   9  15   3     5452.04     5588.38    313.43 o 
  12  15   3      768.59      793.24    305.86 o 
 -29  16   3     2427.61     2359.32    311.28 o 
 -26  16   3     1068.76      683.62    203.06 o 
 -23  16   3      725.84      634.69    140.42 o 
 -20  16   3     2865.48     3428.96    197.10 o 
 -17  16   3    34673.92    32357.82    500.46 o 
 -14  16   3    11500.84    11753.59    289.64 o 
 -11  16   3    21917.90    21192.30    376.68 o 
  -8  16   3      730.37      853.58    164.38 o 
  -5  16   3    11785.36    11637.36    384.20 o 
  -2  16   3    15392.32    15513.08    345.60 o 
   1  16   3    13799.46    13402.97    333.01 o 
   4  16   3      354.54      154.37     95.08 o 
   7  16   3     4688.75     4259.61    261.92 o 
  10  16   3    10462.70    11077.05    694.15 o 
  13  16   3     3079.66     3172.44    375.51 o 
 -28  17   3     1922.23     2064.44    296.15 o 
 -25  17   3    23995.69    23950.14    827.09 o 
 -22  17   3       27.14      132.77     94.48 o 
 -19  17   3    31278.80    32506.32    541.98 o 
 -16  17   3      307.20      148.88     86.74 o 
 -13  17   3   103981.75   104276.00   1023.75 o 
 -10  17   3      783.69      969.45    159.50 o 
  -7  17   3       80.98      202.04     79.86 o 
  -4  17   3    42796.94    41103.54    594.24 o 
  -1  17   3     9955.39     9803.27    295.56 o 
   2  17   3     2364.90     2124.30    174.87 o 
   5  17   3    10084.66     9953.33    343.46 o 
   8  17   3     2501.25     2354.62    279.20 o 
  11  17   3     8083.69     8953.66    496.43 o 
 -27  18   3      200.53       28.60    162.00 o 
 -24  18   3       98.66       11.87    112.35 o 
 -21  18   3     1730.41     1876.28    160.50 o 
 -18  18   3    13996.46    14207.64    341.09 o 
 -15  18   3     8048.41     8328.20    267.68 o 
 -12  18   3      249.43      166.51     88.75 o 
  -9  18   3    36620.71    34960.01    502.98 o 
  -6  18   3     9735.14     9891.67    292.49 o 
  -3  18   3      253.29      176.52     92.11 o 
   0  18   3     4451.47     4494.83    284.11 o 
   3  18   3     5748.57     6193.52    286.27 o 
   6  18   3     7101.30     7581.60    378.05 o 
   9  18   3     3665.09     4450.29    306.16 o 
 -26  19   3        0.65      288.86    143.41 o 
 -23  19   3     1807.13     1581.29    168.34 o 
 -20  19   3    22706.88    22254.00    433.19 o 
 -17  19   3     1443.08     1409.66    143.82 o 
 -14  19   3        8.15       74.53     80.99 o 
 -11  19   3    20529.09    20148.75    409.20 o 
  -8  19   3     2143.10     2462.27    187.77 o 
  -5  19   3      134.48      149.46     92.78 o 
  -2  19   3     8133.65     8129.62    292.94 o 
   1  19   3    24186.79    23116.90    503.23 o 
   4  19   3    22009.36    21583.36    572.98 o 
   7  19   3       10.29      -44.93    150.19 o 
 -28  20   3     2224.99     2249.23    314.33 o 
 -25  20   3     1298.89     1451.33    192.27 o 
 -22  20   3      673.20      612.84    126.65 o 
 -19  20   3     8791.11     8452.03    320.83 o 
 -16  20   3     6365.51     6504.87    358.95 o 
 -13  20   3     2811.25     2562.35    183.06 o 
 -10  20   3        5.53       11.11     80.30 o 
  -7  20   3    47515.02    48842.22    698.03 o 
  -4  20   3    13075.53    14242.48    389.53 o 
  -1  20   3      142.77      370.76    121.22 o 
   2  20   3     1758.33     1467.71    175.10 o 
   5  20   3     3589.61     3308.90    278.57 o 
   8  20   3     5700.55     5458.53    429.80 o 
 -27  21   3     2794.05     2483.39    353.27 o 
 -24  21   3    13659.75    13965.00    690.48 o 
 -21  21   3    12074.48    11869.60    351.67 o 
 -18  21   3    17123.29    16057.64    416.66 o 
 -15  21   3    11933.90    13161.76    568.74 o 
 -12  21   3    41562.77    41403.50    625.96 o 
  -9  21   3        1.21      -45.00     82.67 o 
  -6  21   3     9051.48     9868.07    338.65 o 
  -3  21   3    13871.15    12982.70    386.07 o 
   0  21   3     6840.93     6908.21    373.62 o 
   3  21   3     1891.88     1695.24    222.87 o 
   6  21   3     1446.46     1533.93    221.70 o 
 -26  22   3     4337.62     4415.77    292.10 o 
 -23  22   3      881.06      411.43    140.65 o 
 -20  22   3     3372.28     2937.80    222.25 o 
 -17  22   3      545.00      232.56    115.79 o 
 -14  22   3        4.88      191.59    103.77 o 
 -11  22   3     1895.83     1751.65    163.40 o 
  -8  22   3     2122.69     2397.55    185.07 o 
  -5  22   3        1.58      292.32    112.53 o 
  -2  22   3     1206.78      976.14    164.24 o 
   1  22   3     2779.60     2550.40    279.93 o 
   4  22   3     2545.67     3309.61    434.28 o 
 -25  23   3       77.68       39.59    125.06 o 
 -22  23   3       11.52       93.83    115.53 o 
 -19  23   3      124.41      238.71    118.22 o 
 -16  23   3     3802.01     3625.96    238.79 o 
 -13  23   3    13629.67    13666.40    380.79 o 
 -10  23   3      845.70      514.41    117.40 o 
  -7  23   3      105.49        0.06     92.10 o 
  -4  23   3     2444.34     2204.54    270.44 o 
  -1  23   3      548.56      443.21    163.90 o 
   2  23   3       30.49       89.33    151.31 o 
 -24  24   3    13402.51    14199.71    491.03 o 
 -21  24   3     1754.40     2012.52    214.77 o 
 -18  24   3      639.62      739.23    144.48 o 
 -15  24   3     9899.82     9954.73    336.04 o 
 -12  24   3    11436.00    11308.56    350.00 o 
  -9  24   3       39.27       44.60     96.20 o 
  -6  24   3     3437.52     3428.99    244.20 o 
  -3  24   3     2468.84     2433.77    258.13 o 
   0  24   3    19999.04    21606.42    676.86 o 
 -23  25   3      695.99      628.33    152.53 o 
 -20  25   3    17612.88    17176.54    490.73 o 
 -17  25   3    11447.90    11108.10    381.46 o 
 -14  25   3     7956.49     8466.81    321.34 o 
 -11  25   3      129.61      284.47    120.37 o 
  -8  25   3    20020.51    20106.92    461.32 o 
  -5  25   3    12126.24    12253.14    543.87 o 
  -2  25   3      226.36      153.88    160.77 o 
 -22  26   3      210.54      300.68    149.26 o 
 -19  26   3      433.52      376.36    142.87 o 
 -16  26   3     2552.84     3141.80    220.96 o 
 -13  26   3     7974.64     8640.42    437.25 o 
 -10  26   3      798.32      689.35    138.01 o 
  -7  26   3     4611.92     4278.40    270.69 o 
  -4  26   3     2649.88     2760.45    249.21 o 
 -21  27   3       26.83      121.73    132.73 o 
 -18  27   3     3342.89     3628.35    260.72 o 
 -15  27   3     1203.87     1129.33    173.90 o 
 -12  27   3      356.55      353.43    121.64 o 
  -9  27   3      263.37       75.86    123.56 o 
  -6  27   3        8.21      -67.24    124.25 o 
 -20  28   3      908.19      831.43    174.17 o 
 -17  28   3     5976.91     6345.48    376.62 o 
 -14  28   3     1440.35     1371.53    243.55 o 
 -11  28   3     1138.11     1248.00    193.86 o 
  -8  28   3     2020.85     2187.60    232.30 o 
 -16  29   3      944.03      832.62    178.85 o 
 -13  29   3     7898.66     7723.22    373.77 o 
  -1   1   4     6452.34     5847.71    134.28 o 
  -3   2   4      357.75      378.88     63.13 o 
   0   2   4   119759.27   120102.70   1039.23 o 
  -5   3   4      122.93      298.71     90.75 o 
  -2   3   4   223319.80   225305.77   1850.94 o 
   1   3   4     5657.31     5537.92    112.82 o 
  -7   4   4    21655.86    21730.29    286.57 o 
  -4   4   4       49.88      153.89     39.52 o 
  -1   4   4     8428.00     8675.02    155.44 o 
   2   4   4   213114.84   218662.97   1505.59 o 
  -9   5   4    36915.92    37452.22    454.97 o 
  -6   5   4     7705.64     8456.79    166.99 o 
  -3   5   4    14092.32    14701.24    248.61 o 
   0   5   4   132166.48   132234.17   1112.58 o 
   3   5   4    19774.36    20479.80    290.94 o 
 -11   6   4      366.22      684.19    175.46 o 
  -8   6   4    17391.04    18559.53    277.01 o 
  -5   6   4    86980.25    90371.95    939.00 o 
  -2   6   4      581.70      844.82     67.01 o 
   1   6   4    16783.75    17505.05    259.64 o 
   4   6   4    63313.22    63776.05    933.37 o 
 -13   7   4    49439.78    50143.70    628.62 o 
 -10   7   4    58046.51    58268.63    645.58 o 
  -7   7   4    22354.21    23471.49    480.27 o 
  -4   7   4    13534.78    13510.06    212.36 o 
  -1   7   4    55872.59    58058.68    548.12 o 
   2   7   4      507.99      521.95     88.62 o 
   5   7   4     8369.05     8774.74    243.35 o 
 -15   8   4    76664.28    76901.67    806.74 o 
 -12   8   4     2029.67     2204.69    158.92 o 
  -9   8   4    44625.97    45059.64    538.27 o 
  -6   8   4     9631.20    10598.74    203.28 o 
  -3   8   4     8875.02     9348.68    203.42 o 
   0   8   4     1483.81     1603.14    100.00 o 
   3   8   4     4041.05     3734.30    166.82 o 
   6   8   4      969.68     1225.51    266.03 o 
 -17   9   4    11209.39    10569.83    355.45 o 
 -14   9   4       12.11       -4.71     73.81 o 
 -11   9   4      934.98      997.41    142.29 o 
  -8   9   4     4428.77     4791.12    157.47 o 
  -5   9   4     2528.06     2948.44    140.44 o 
  -2   9   4    32023.81    32839.38    391.97 o 
   1   9   4     7420.87     7773.14    245.78 o 
   4   9   4     3255.65     3423.56    195.82 o 
   7   9   4    21889.27    22084.38    426.13 o 
 -19  10   4      436.83      585.99    142.74 o 
 -16  10   4      174.19      142.82     72.56 o 
 -13  10   4    67988.08    69939.44    923.01 o 
 -10  10   4    12413.84    12238.28    408.62 o 
  -7  10   4     1910.72     1988.38    123.84 o 
  -4  10   4    48237.56    47382.38    542.59 o 
  -1  10   4    62818.80    62763.67    819.04 o 
   2  10   4    10845.20    10577.22    294.19 o 
   5  10   4     7146.03     7382.77    424.28 o 
   8  10   4       31.83      -11.97     82.21 o 
 -21  11   4    27593.57    28361.29    615.13 o 
 -18  11   4    35422.07    38071.76    712.76 o 
 -15  11   4     1938.16     1867.06    164.49 o 
 -12  11   4     4675.11     5255.32    290.50 o 
  -9  11   4   134469.44   129496.73   1336.81 o 
  -6  11   4    70721.30    70781.43    843.81 o 
  -3  11   4    27890.55    27709.44    477.27 o 
   0  11   4     1565.84     1666.46    167.63 o 
   3  11   4    41083.57    42000.36    765.92 o 
   6  11   4    25864.55    26264.68    481.35 o 
   9  11   4      118.62      153.30    100.19 o 
 -23  12   4     1194.54     1208.19    167.09 o 
 -20  12   4     1553.06     1276.59    183.38 o 
 -17  12   4    19947.81    20378.13    390.63 o 
 -14  12   4    20476.21    20290.88    450.71 o 
 -11  12   4     2507.83     2453.59    178.29 o 
  -8  12   4     7278.53     7351.46    262.94 o 
  -5  12   4    22228.51    22995.82    441.28 o 
  -2  12   4    38468.88    39854.04    866.97 o 
   1  12   4     2025.64     2083.75    261.60 o 
   4  12   4    19298.96    19312.44    476.34 o 
   7  12   4    27220.26    26152.95    526.94 o 
  10  12   4     4704.75     4650.63    294.53 o 
 -25  13   4      381.66      279.02    174.21 o 
 -22  13   4     2762.40     3021.53    252.29 o 
 -19  13   4     3205.02     3296.43    223.24 o 
 -16  13   4       96.20      200.72     91.62 o 
 -13  13   4     4809.89     5637.14    260.49 o 
 -10  13   4     5673.44     5596.56    252.51 o 
  -7  13   4     6004.59     6061.86    253.61 o 
  -4  13   4     1506.04     1527.13    151.74 o 
  -1  13   4     7621.95     7651.53    302.19 o 
   2  13   4    20518.39    20853.09    684.92 o 
   5  13   4      195.62       89.39     93.60 o 
   8  13   4     2879.74     3073.81    228.40 o 
  11  13   4     2029.34     2565.24    260.77 o 
 -27  14   4      126.52      -40.54    175.21 o 
 -24  14   4     2054.64     2324.90    219.13 o 
 -21  14   4     8951.30     9677.00    344.25 o 
 -18  14   4     4098.63     3630.07    215.22 o 
 -15  14   4       26.06       54.54     89.66 o 
 -12  14   4     8464.05     8463.81    335.97 o 
  -9  14   4      105.39       37.24     86.13 o 
  -6  14   4    38461.22    37700.70    619.26 o 
  -3  14   4    21098.46    20021.51    465.68 o 
   0  14   4    11445.12    11616.36    401.13 o 
   3  14   4    15143.70    14631.83    514.00 o 
   6  14   4     4986.98     5789.07    288.54 o 
   9  14   4     1369.13     1927.63    207.21 o 
  12  14   4     8833.73     9386.83    622.79 o 
 -26  15   4    20066.67    19854.83    686.04 o 
 -23  15   4     3815.61     3917.46    323.31 o 
 -20  15   4    28262.74    28367.83    483.47 o 
 -17  15   4     4427.24     4438.84    237.40 o 
 -14  15   4    36810.95    34691.29    624.69 o 
 -11  15   4     3220.10     3202.28    215.34 o 
  -8  15   4    13421.40    12416.76    356.09 o 
  -5  15   4      120.42       52.97    100.11 o 
  -2  15   4    87960.45    84527.99   1836.11 o 
   1  15   4     2471.97     2194.78    208.39 o 
   4  15   4    10173.00    10834.04    361.41 o 
   7  15   4        6.82      173.58    109.99 o 
  10  15   4     1333.44     1443.09    253.29 o 
  13  15   4      292.94      488.02    257.06 o 
 -28  16   4      376.05      548.87    214.42 o 
 -25  16   4     1869.56     2234.22    336.44 o 
 -22  16   4    12123.72    12973.46    376.63 o 
 -19  16   4    24345.55    25839.08    520.01 o 
 -16  16   4     3785.71     4327.13    333.81 o 
 -13  16   4    12078.81    12149.64    372.70 o 
 -10  16   4    43845.62    42244.03    789.83 o 
  -7  16   4     5737.71     5400.05    281.76 o 
  -4  16   4       68.80      182.56    103.73 o 
  -1  16   4      380.06      262.00    119.20 o 
   2  16   4    13742.09    14139.84    399.39 o 
   5  16   4      283.01      341.38    120.83 o 
   8  16   4       57.29      -23.32    127.12 o 
  11  16   4     9665.00    10541.74    594.12 o 
 -27  17   4       69.76       -5.98    161.96 o 
 -24  17   4     2082.43     2191.72    221.43 o 
 -21  17   4     1622.99     1509.22    150.04 o 
 -18  17   4     4151.75     3937.98    235.56 o 
 -15  17   4    18075.25    18850.77    525.93 o 
 -12  17   4      197.11      142.47    108.63 o 
  -9  17   4     7121.05     7565.44    329.90 o 
  -6  17   4    11653.53    11739.47    390.84 o 
  -3  17   4     2229.19     2669.03    225.29 o 
   0  17   4     7826.39     7792.45    355.28 o 
   3  17   4     3529.77     3690.60    251.16 o 
   6  17   4     9369.16     9316.69    409.39 o 
   9  17   4     7543.79     7909.84    493.91 o 
 -26  18   4      263.70      416.34    195.12 o 
 -23  18   4     2353.10     2183.80    205.15 o 
 -20  18   4    10133.23    10058.02    355.34 o 
 -17  18   4    11308.06    10253.68    381.52 o 
 -14  18   4     7807.50     6694.72    312.83 o 
 -11  18   4       32.91       28.22     96.97 o 
  -8  18   4    17791.59    17295.50    470.74 o 
  -5  18   4    27055.63    27595.63    609.54 o 
  -2  18   4     2669.47     2828.72    247.00 o 
   1  18   4       40.52      -23.78    105.43 o 
   4  18   4    24105.83    23834.35    592.16 o 
   7  18   4     6547.33     7215.13    453.73 o 
 -25  19   4     2520.99     2125.12    408.42 o 
 -22  19   4       23.85       88.70    108.75 o 
 -19  19   4    15335.80    16098.71    426.78 o 
 -16  19   4     3773.52     4016.49    269.52 o 
 -13  19   4    28990.87    28640.44    635.08 o 
 -10  19   4     7915.41     7743.99    353.11 o 
  -7  19   4      360.28      309.24    121.81 o 
  -4  19   4    17180.51    16487.31    518.30 o 
  -1  19   4     9738.09     9447.81    546.41 o 
   2  19   4      567.29      489.10    146.46 o 
   5  19   4     2043.02     2309.16    270.25 o 
   8  19   4     3422.84     2550.15    322.17 o 
 -27  20   4     5534.36     6118.50    628.65 o 
 -24  20   4      178.95      228.08    140.41 o 
 -21  20   4      639.65      768.07    149.17 o 
 -18  20   4        2.77       18.50     99.74 o 
 -15  20   4    11235.50    11789.90    429.71 o 
 -12  20   4      525.20      607.79    150.16 o 
  -9  20   4    31955.64    32105.62    686.85 o 
  -6  20   4     6841.96     6934.67    352.91 o 
  -3  20   4     6236.16     5871.51    338.51 o 
   0  20   4     2326.29     2539.24    243.32 o 
   3  20   4      585.01      566.33    159.33 o 
   6  20   4       13.87      101.11    180.90 o 
 -26  21   4       19.56      169.03    168.82 o 
 -23  21   4     2295.35     2162.20    211.70 o 
 -20  21   4      203.78      352.01    136.95 o 
 -17  21   4     3989.61     4435.49    307.97 o 
 -14  21   4       27.25      -93.86    102.12 o 
 -11  21   4     1077.34     1210.03    181.83 o 
  -8  21   4    10165.28    10014.76    411.56 o 
  -5  21   4       11.40      -23.15    115.46 o 
  -2  21   4      776.53      613.53    174.54 o 
   1  21   4       48.10      196.04    139.66 o 
   4  21   4       80.02      236.81    193.85 o 
 -25  22   4     3899.73     3792.49    668.33 o 
 -22  22   4     1817.81     1830.88    207.04 o 
 -19  22   4      707.98      824.51    178.11 o 
 -16  22   4        9.54        9.13    128.81 o 
 -13  22   4    21903.13    21974.71    644.05 o 
 -10  22   4     9403.89     9536.93    415.11 o 
  -7  22   4     1946.20     1793.17    256.49 o 
  -4  22   4      897.99      938.32    204.61 o 
  -1  22   4     3566.41     4312.70    312.10 o 
   2  22   4     4226.51     4320.58    383.82 o 
 -24  23   4       28.17      274.67    158.67 o 
 -21  23   4    11041.00    10844.02    448.93 o 
 -18  23   4      938.75      979.58    184.69 o 
 -15  23   4       21.78       19.69    125.38 o 
 -12  23   4      102.98      111.23    129.94 o 
  -9  23   4    18099.40    18332.13    767.01 o 
  -6  23   4     9585.44    10103.44    481.37 o 
  -3  23   4      284.60       90.07    135.40 o 
   0  23   4     8566.73     8917.77    506.76 o 
 -23  24   4     3321.06     3464.68    294.71 o 
 -20  24   4      914.54      660.10    180.18 o 
 -17  24   4    10632.63     9711.69    651.09 o 
 -14  24   4     3084.43     3229.98    394.05 o 
 -11  24   4      691.11      794.50    197.01 o 
  -8  24   4      113.67      192.32    154.64 o 
  -5  24   4    11973.99    11087.52    695.74 o 
  -2  24   4    13058.63    13597.51    631.23 o 
 -22  25   4     3360.58     3885.96    344.64 o 
 -19  25   4        7.07      -70.62    129.82 o 
 -16  25   4       17.05      151.04    152.87 o 
 -13  25   4     2120.46     1834.94    258.33 o 
 -10  25   4       34.63      130.83    151.65 o 
  -7  25   4     5248.04     4718.05    372.82 o 
  -4  25   4     1095.75     1072.98    204.80 o 
 -21  26   4     2000.12     1697.12    252.25 o 
 -18  26   4       19.55       30.95    136.67 o 
 -15  26   4      103.99      149.21    161.53 o 
 -12  26   4      161.11      280.14    167.69 o 
  -9  26   4      720.98      681.84    204.90 o 
  -6  26   4     2228.85     2553.04    273.44 o 
 -20  27   4     4606.21     4867.00    379.63 o 
 -17  27   4     3288.64     3311.42    335.13 o 
 -14  27   4     6508.49     5905.22    474.16 o 
 -11  27   4        4.34      218.71    190.38 o 
  -8  27   4       13.08      -65.31    139.41 o 
 -16  28   4     1144.05      772.66    241.54 o 
 -13  28   4      207.22       85.87    168.61 o 
   0   1   5      737.13      531.23     64.71 o 
  -2   2   5     4666.06     4764.54    144.89 o 
   1   2   5   101464.44   102131.66   1206.03 o 
  -4   3   5    41657.54    41603.43    515.54 o 
  -1   3   5      386.67      581.15     64.17 o 
   2   3   5      141.61      352.14     48.06 o 
  -6   4   5    24629.20    25363.44    331.74 o 
  -3   4   5     9106.89     9370.14    166.01 o 
   0   4   5     2515.34     2168.24     87.91 o 
   3   4   5    65914.98    64885.21    863.02 o 
  -8   5   5    49411.09    50318.75    579.69 o 
  -5   5   5     1492.77     1868.57     93.88 o 
  -2   5   5    83071.41    82921.56    730.18 o 
   1   5   5      990.82      655.49     66.24 o 
   4   5   5    30148.59    31715.40    557.24 o 
 -10   6   5    15371.16    15148.83    282.46 o 
  -7   6   5     8515.30     7903.33    191.80 o 
  -4   6   5    16295.96    16316.34    305.74 o 
  -1   6   5    17017.66    16889.54    329.07 o 
   2   6   5    24670.94    26511.86    519.13 o 
   5   6   5      510.75      426.79    125.47 o 
 -12   7   5    19962.22    21203.62    421.97 o 
  -9   7   5     3260.32     3534.89    158.06 o 
  -6   7   5    15988.06    15241.62    270.34 o 
  -3   7   5     5588.51     5141.78    165.13 o 
   0   7   5    38786.49    37583.10    664.39 o 
   3   7   5     4011.01     4276.25    181.30 o 
   6   7   5     2708.65     2897.80    214.66 o 
 -14   8   5    10679.52    10393.63    421.57 o 
 -11   8   5    17328.50    17013.59    404.79 o 
  -8   8   5      404.70      528.43     85.26 o 
  -5   8   5    15073.08    14301.85    262.47 o 
  -2   8   5    52561.97    53151.66    568.05 o 
   1   8   5    20086.81    20656.04    591.10 o 
   4   8   5     3053.66     3080.19    207.45 o 
   7   8   5     1897.64     1979.43    192.32 o 
 -16   9   5      159.57      163.16    113.32 o 
 -13   9   5       89.37      193.55     98.01 o 
 -10   9   5    72027.70    70597.77   1020.41 o 
  -7   9   5    58326.20    55143.53    703.70 o 
  -4   9   5     3178.41     3227.62    154.22 o 
  -1   9   5     2187.70     2739.91    159.65 o 
   2   9   5    29549.93    30543.29    607.09 o 
   5   9   5    42302.10    42343.23    720.80 o 
   8   9   5      699.66      608.31    140.53 o 
 -18  10   5    20040.10    20344.22    693.26 o 
 -15  10   5    36000.65    36692.18    668.24 o 
 -12  10   5     6108.90     7281.08    326.27 o 
  -9  10   5    15629.45    15451.37    399.70 o 
  -6  10   5    65259.98    62864.78    866.55 o 
  -3  10   5    36983.44    35068.01    599.59 o 
   0  10   5     5276.96     5390.23    256.68 o 
   3  10   5     3219.59     2914.27    229.97 o 
   6  10   5    40249.72    40074.51    819.21 o 
   9  10   5     6447.08     6460.35    339.25 o 
 -20  11   5       44.61       71.28    126.31 o 
 -17  11   5     2847.00     3318.04    242.46 o 
 -14  11   5     1206.61     1290.87    176.43 o 
 -11  11   5     9204.20     9343.84    359.76 o 
  -8  11   5     2093.44     1622.95    176.06 o 
  -5  11   5     2190.36     2562.38    192.88 o 
  -2  11   5    11752.74    12373.07    434.18 o 
   1  11   5    26721.47    27217.47    600.46 o 
   4  11   5     1163.88     1115.72    169.49 o 
   7  11   5      166.13      194.48    123.83 o 
  10  11   5     2992.45     3037.05    278.60 o 
 -22  12   5      155.36      -26.61    107.64 o 
 -19  12   5    10270.53    10131.36    446.42 o 
 -16  12   5     7834.02     7055.78    419.99 o 
 -13  12   5     4704.58     4946.53    276.52 o 
 -10  12   5     1239.14     1257.04    189.64 o 
  -7  12   5     3977.96     3723.87    228.15 o 
  -4  12   5      102.10       62.50     92.00 o 
  -1  12   5    13301.62    13805.71    448.51 o 
   2  12   5      188.15      162.94    113.29 o 
   5  12   5     5121.30     5664.96    338.29 o 
   8  12   5      284.71      243.82    122.56 o 
  11  12   5     4873.86     5356.06    366.69 o 
 -24  13   5     2411.09     2235.71    258.80 o 
 -21  13   5      234.57      328.50    123.56 o 
 -18  13   5       81.79      146.16    104.74 o 
 -15  13   5    10108.08    10460.01    391.95 o 
 -12  13   5      527.13      693.09    134.15 o 
  -9  13   5     2672.36     2735.33    216.17 o 
  -6  13   5     6464.59     6897.50    304.03 o 
  -3  13   5    28389.18    26588.89    563.49 o 
   0  13   5     3300.84     3414.57    259.48 o 
   3  13   5     4262.49     4701.96    312.63 o 
   6  13   5      822.34      728.68    148.37 o 
   9  13   5     3252.37     3694.90    307.82 o 
  12  13   5        5.42       67.52    142.40 o 
 -26  14   5      215.88      278.32    213.41 o 
 -23  14   5    11709.58    12041.32    435.08 o 
 -20  14   5     1083.55     1208.55    175.73 o 
 -17  14   5    13909.06    13547.44    457.39 o 
 -14  14   5      202.53      139.94    101.22 o 
 -11  14   5    89935.45    88368.80   1202.51 o 
  -8  14   5    25113.75    25191.89    557.24 o 
  -5  14   5     9219.77     9280.28    418.20 o 
  -2  14   5     1120.08     1537.93    193.93 o 
   1  14   5    47446.97    46457.24    888.56 o 
   4  14   5     2337.41     2448.96    229.36 o 
   7  14   5     7363.42     8026.43    376.29 o 
  10  14   5     2570.09     2732.21    256.76 o 
 -25  15   5      872.11      881.26    177.52 o 
 -22  15   5       68.29       80.90    119.78 o 
 -19  15   5     9886.94    10384.79    354.38 o 
 -16  15   5    13276.08    13670.75    456.68 o 
 -13  15   5     2163.82     2356.92    227.70 o 
 -10  15   5       44.03       81.32    100.61 o 
  -7  15   5     4069.30     3506.71    249.16 o 
  -4  15   5    10256.56    11319.77    418.26 o 
  -1  15   5     7657.19     8202.43    416.69 o 
   2  15   5     2428.79     2878.84    238.34 o 
   5  15   5     6572.80     6374.94    344.91 o 
   8  15   5     4656.13     5159.15    388.67 o 
  11  15   5      668.65      684.20    235.78 o 
 -24  16   5     1280.32     1777.02    199.51 o 
 -21  16   5      980.69      566.04    131.78 o 
 -18  16   5     1496.26     1125.20    166.31 o 
 -15  16   5     1541.98     1762.18    187.57 o 
 -12  16   5        1.30      -83.37     90.68 o 
  -9  16   5     1029.62     1009.83    159.73 o 
  -6  16   5    20516.42    20539.65    767.09 o 
  -3  16   5     9070.41     8932.76    351.97 o 
   0  16   5       26.25      -81.15     97.85 o 
   3  16   5     5558.33     5628.11    323.17 o 
   6  16   5    11131.73    11552.86    581.26 o 
   9  16   5     1165.03     1087.85    211.05 o 
 -26  17   5     6147.16     6561.79    457.82 o 
 -23  17   5     2399.13     2458.64    238.75 o 
 -20  17   5     7242.72     7355.05    350.67 o 
 -17  17   5     3773.07     3663.64    373.43 o 
 -14  17   5     5284.60     4715.61    276.69 o 
 -11  17   5      216.09      117.94     99.64 o 
  -8  17   5      609.96      640.88    132.20 o 
  -5  17   5    10174.76    10435.32    386.93 o 
  -2  17   5     7022.03     7239.73    343.85 o 
   1  17   5      484.70      394.78    132.69 o 
   4  17   5       17.53      278.12    139.08 o 
   7  17   5     5540.81     6190.66    404.08 o 
 -25  18   5     1884.85     1918.91    230.90 o 
 -22  18   5     7686.99     8478.93    419.39 o 
 -19  18   5      220.38       26.09    111.92 o 
 -16  18   5    17678.44    17462.68    489.64 o 
 -13  18   5     1844.01     1934.67    198.80 o 
 -10  18   5    16543.64    16107.09    472.69 o 
  -7  18   5     1311.91     1277.18    209.78 o 
  -4  18   5    16460.33    16320.79    482.51 o 
  -1  18   5     1191.75     1054.84    179.15 o 
   2  18   5    15871.80    16015.90    498.21 o 
   5  18   5      373.44      609.72    176.79 o 
   8  18   5     1739.38     1240.25    267.16 o 
 -24  19   5     2453.87     2372.51    227.26 o 
 -21  19   5        3.02       27.51    118.06 o 
 -18  19   5     4287.73     4150.83    283.37 o 
 -15  19   5      206.26      303.05    121.06 o 
 -12  19   5     9735.91    10149.96    383.56 o 
  -9  19   5     2470.11     2379.08    222.18 o 
  -6  19   5     1541.16     1547.29    214.53 o 
  -3  19   5      657.91      450.54    147.74 o 
   0  19   5      499.93      369.16    142.13 o 
   3  19   5       40.17       77.46    150.70 o 
   6  19   5        0.14      -96.78    137.11 o 
 -23  20   5       49.03       60.15    135.53 o 
 -20  20   5     1285.51     1389.22    201.54 o 
 -17  20   5     5333.11     5838.38    327.86 o 
 -14  20   5     2474.83     2404.69    264.37 o 
 -11  20   5     1890.66     1571.00    238.08 o 
  -8  20   5     3624.11     3848.08    281.80 o 
  -5  20   5      157.28       41.35    117.80 o 
  -2  20   5     1316.37     1321.78    195.85 o 
   1  20   5     3934.18     4440.12    351.09 o 
   4  20   5     1084.48      922.94    221.16 o 
 -25  21   5        2.32       76.00    208.24 o 
 -22  21   5    10989.08    11336.82    494.04 o 
 -19  21   5    10167.36    10440.30    425.29 o 
 -16  21   5     3768.48     4204.60    289.33 o 
 -13  21   5       97.61      167.31    120.24 o 
 -10  21   5    17263.42    17422.88    837.70 o 
  -7  21   5     1804.84     2046.88    228.37 o 
  -4  21   5      229.38      249.53    138.39 o 
  -1  21   5     2502.11     2552.97    284.51 o 
   2  21   5     9105.33     9231.68    479.96 o 
 -24  22   5        4.06       76.76    146.74 o 
 -21  22   5     3266.88     3193.21    302.50 o 
 -18  22   5      712.77      367.59    168.44 o 
 -15  22   5    17111.75    16735.13    528.92 o 
 -12  22   5        9.95      167.25    124.20 o 
  -9  22   5      150.05      272.03    135.83 o 
  -6  22   5    11924.80    11882.62    467.06 o 
  -3  22   5     9832.21     9723.52    480.05 o 
   0  22   5        7.72        6.29    149.15 o 
 -23  23   5      505.08      383.70    185.28 o 
 -20  23   5      566.42      745.01    263.18 o 
 -17  23   5       28.88      223.73    150.43 o 
 -14  23   5     3397.49     3882.90    338.85 o 
 -11  23   5     3891.93     4301.35    317.75 o 
  -8  23   5      444.98      328.47    161.63 o 
  -5  23   5       27.92      186.38    160.66 o 
  -2  23   5     3567.53     3793.55    358.66 o 
 -22  24   5       52.29      159.85    174.11 o 
 -19  24   5      709.69      754.79    198.99 o 
 -16  24   5      226.11      332.10    166.57 o 
 -13  24   5      298.83      316.97    162.63 o 
 -10  24   5     1005.93      670.70    254.11 o 
  -7  24   5      349.72      372.94    170.44 o 
  -4  24   5      149.59      176.98    166.00 o 
 -21  25   5     1708.72     1518.73    327.37 o 
 -18  25   5      270.71      413.30    181.48 o 
 -15  25   5    11198.84    11574.63    543.21 o 
 -12  25   5      349.04      349.66    176.90 o 
  -9  25   5     5073.04     5276.58    424.77 o 
  -6  25   5      536.63      282.53    170.45 o 
 -17  26   5       11.80      107.41    164.87 o 
 -14  26   5       10.48       76.27    158.30 o 
 -11  26   5     2971.03     2538.56    307.25 o 
  -8  26   5     2294.46     2088.38    281.41 o 
   0   0   6    71781.30    65328.82    993.63 o 
   1   1   6     1073.44     1668.33    162.00 o 
  -1   2   6    11930.89    14135.41    197.29 o 
   2   2   6     3815.96     4690.85    267.64 o 
  -3   3   6    19545.01    19546.13    379.47 o 
   0   3   6      241.77      279.59     71.02 o 
   3   3   6       45.21      -23.57     46.82 o 
  -5   4   6    62142.36    64259.45    818.74 o 
  -2   4   6     1057.45     1199.11     75.44 o 
   1   4   6    76974.15    74361.14    671.41 o 
   4   4   6     6476.57     7159.97    286.61 o 
  -7   5   6     5764.66     6086.13    196.86 o 
  -4   5   6     7740.85     8820.26    210.72 o 
  -1   5   6    20883.94    22075.55    305.36 o 
   2   5   6    23397.12    21673.82    352.66 o 
   5   5   6     5202.16     6246.72    206.87 o 
  -9   6   6     7744.36     6549.82    204.31 o 
  -6   6   6      949.47     1274.60    126.09 o 
  -3   6   6    21797.34    22888.12    328.01 o 
   0   6   6    36654.34    35050.68    450.77 o 
   3   6   6     3389.23     3459.46    157.82 o 
   6   6   6      979.77      955.61    133.34 o 
 -11   7   6    12736.05    11538.64    283.41 o 
  -8   7   6     7046.42     7686.15    213.29 o 
  -5   7   6    20519.90    21417.38    351.29 o 
  -2   7   6     3548.27     3512.45    136.52 o 
   1   7   6    16017.21    17270.94    317.28 o 
   4   7   6     8717.14     8505.42    302.75 o 
   7   7   6     1606.33     1696.90    207.80 o 
 -13   8   6     5059.56     5331.17    324.41 o 
 -10   8   6     3746.61     3303.57    220.11 o 
  -7   8   6    42299.25    42656.39    615.62 o 
  -4   8   6    20110.27    18823.19    380.99 o 
  -1   8   6     2207.39     2522.48    146.96 o 
   2   8   6     3627.85     3709.01    197.35 o 
   5   8   6    39407.98    40734.54    925.58 o 
   8   8   6    40129.38    40360.24    814.45 o 
 -15   9   6      253.31      236.81    125.22 o 
 -12   9   6    22793.48    23252.40    693.23 o 
  -9   9   6     1276.94     1134.29    164.04 o 
  -6   9   6    12346.46    11485.80    333.00 o 
  -3   9   6     5986.04     4917.03    333.88 o 
   0   9   6    15215.34    14428.16    373.09 o 
   3   9   6     3984.98     4594.37    262.96 o 
   6   9   6       16.09      166.81    111.30 o 
   9   9   6     2401.83     2784.16    393.63 o 
 -17  10   6     1556.63     1364.28    230.78 o 
 -14  10   6     3957.65     4239.25    245.69 o 
 -11  10   6      535.50      692.53    137.21 o 
  -8  10   6     2416.76     2289.77    214.74 o 
  -5  10   6       54.91      357.83     97.85 o 
  -2  10   6      389.72      110.32    100.30 o 
   1  10   6     6289.23     8008.50    306.81 o 
   4  10   6     1390.21     1483.40    248.22 o 
   7  10   6     2380.08     2490.98    266.19 o 
  10  10   6     1951.01     2726.36    303.01 o 
 -19  11   6     1457.55     1307.88    204.85 o 
 -16  11   6     8902.72     9055.38    348.77 o 
 -13  11   6      296.97      278.29    133.64 o 
 -10  11   6    10542.88     9718.36    351.87 o 
  -7  11   6     3330.93     3408.68    310.72 o 
  -4  11   6    11932.40     9897.95    327.74 o 
  -1  11   6       60.74      133.41     93.23 o 
   2  11   6     1673.84     1663.03    256.93 o 
   5  11   6       20.07      260.66    124.05 o 
   8  11   6     2012.91     2124.45    297.40 o 
  11  11   6       23.96      -95.44    128.78 o 
 -21  12   6     7621.12     7792.63    431.63 o 
 -18  12   6     3004.74     2750.51    273.43 o 
 -15  12   6     3743.93     3904.79    324.50 o 
 -12  12   6    19436.66    20289.57    716.90 o 
  -9  12   6    35444.48    33205.94    638.32 o 
  -6  12   6     6024.09     6501.20    338.66 o 
  -3  12   6     1898.12     2178.00    192.67 o 
   0  12   6    39449.02    39909.84    770.23 o 
   3  12   6      422.80      761.07    163.23 o 
   6  12   6     2360.13     2565.29    257.90 o 
   9  12   6       54.17      443.19    168.59 o 
  12  12   6     7154.36     7472.14    493.09 o 
 -23  13   6     1521.22     1117.56    239.83 o 
 -20  13   6     8160.83     8794.26    414.35 o 
 -17  13   6     5883.11     6107.84    320.84 o 
 -14  13   6      298.93      333.22    161.51 o 
 -11  13   6     3874.46     3487.39    245.51 o 
  -8  13   6    13895.65    14510.17    424.94 o 
  -5  13   6    19553.91    20030.59    492.19 o 
  -2  13   6     3507.90     3606.73    241.36 o 
   1  13   6        6.84       41.68    110.99 o 
   4  13   6    16893.33    16828.70    527.33 o 
   7  13   6     3802.06     3763.32    313.94 o 
  10  13   6     1263.74     1443.11    255.65 o 
 -25  14   6     1775.70     1589.00    363.72 o 
 -22  14   6        0.26       82.34    125.41 o 
 -19  14   6      852.27      773.67    150.52 o 
 -16  14   6    14353.59    13596.27    458.34 o 
 -13  14   6     5235.59     5541.31    335.94 o 
 -10  14   6      612.44      454.74    124.82 o 
  -7  14   6      118.75      147.66    100.02 o 
  -4  14   6     2392.87     2361.87    221.78 o 
  -1  14   6    15559.94    15140.81    477.29 o 
   2  14   6     1589.01     1563.31    205.23 o 
   5  14   6     2952.43     3704.63    305.90 o 
   8  14   6     7755.42     8119.41    576.17 o 
  11  14   6      168.60      355.26    242.73 o 
 -24  15   6       29.06      107.09    151.13 o 
 -21  15   6      553.23      377.03    148.66 o 
 -18  15   6     4480.62     4074.10    303.29 o 
 -15  15   6     1496.76     1681.05    204.76 o 
 -12  15   6      582.56      694.82    147.99 o 
  -9  15   6     3745.66     3882.29    263.62 o 
  -6  15   6     7951.19     7675.24    344.23 o 
  -3  15   6    20169.74    20072.32    556.46 o 
   0  15   6      169.56      152.43    109.45 o 
   3  15   6       24.31      206.27    131.42 o 
   6  15   6     1925.71     2080.07    267.15 o 
   9  15   6     1303.82     1425.86    266.56 o 
 -23  16   6     3990.03     4032.49    386.16 o 
 -20  16   6       60.54      143.54    110.92 o 
 -17  16   6    13847.83    13230.36    473.71 o 
 -14  16   6       41.07      193.60    111.31 o 
 -11  16   6    12052.18    11749.38    424.39 o 
  -8  16   6     2229.54     2117.40    212.97 o 
  -5  16   6     8377.54     8903.08    397.93 o 
  -2  16   6      205.86      159.40    143.72 o 
   1  16   6     7904.47     7911.34    411.07 o 
   4  16   6       88.22      -24.99    126.31 o 
   7  16   6      794.98      923.33    225.35 o 
 -22  17   6     1864.23     1429.46    239.26 o 
 -19  17   6     2108.28     2404.41    253.43 o 
 -16  17   6      102.37       96.28    115.13 o 
 -13  17   6    10922.35    10611.92    426.63 o 
 -10  17   6      229.44      211.17    114.80 o 
  -7  17   6     1975.08     2144.20    271.18 o 
  -4  17   6     2626.66     2407.40    250.64 o 
  -1  17   6     4502.54     4486.37    330.15 o 
   2  17   6       28.30        8.79    131.52 o 
   5  17   6     3015.83     2560.93    293.79 o 
 -24  18   6       12.15      235.33    165.55 o 
 -21  18   6     1074.00      964.23    175.07 o 
 -18  18   6     4167.64     4023.12    314.45 o 
 -15  18   6       62.49        1.99    108.64 o 
 -12  18   6      673.69      509.60    140.15 o 
  -9  18   6    17478.58    18006.18    522.80 o 
  -6  18   6     2284.71     2127.89    243.71 o 
  -3  18   6      463.82      335.15    180.90 o 
   0  18   6      344.19      280.04    154.95 o 
   3  18   6      517.82      267.78    168.37 o 
   6  18   6     1747.75     1472.00    356.08 o 
 -23  19   6     1238.19     1302.92    205.62 o 
 -20  19   6     6199.46     6425.13    396.70 o 
 -17  19   6       21.68      -31.31    122.71 o 
 -14  19   6      412.39      516.75    158.66 o 
 -11  19   6     9780.47     8777.23    411.69 o 
  -8  19   6     1913.66     1779.97    228.26 o 
  -5  19   6        0.77       40.05    124.35 o 
  -2  19   6      160.91      102.47    132.38 o 
   1  19   6     6395.28     6711.41    521.74 o 
   4  19   6     7133.78     8167.16    420.90 o 
 -22  20   6       35.58      141.80    131.66 o 
 -19  20   6     1896.47     1535.32    230.96 o 
 -16  20   6     6322.41     6180.48    376.99 o 
 -13  20   6      750.70      815.23    173.29 o 
 -10  20   6     2778.23     2778.93    318.53 o 
  -7  20   6     9574.69     9097.68    465.25 o 
  -4  20   6    10921.85    11295.12    714.40 o 
  -1  20   6     1642.91     1866.71    294.04 o 
   2  20   6      156.49      134.67    147.82 o 
 -21  21   6     1068.72      685.84    171.10 o 
 -18  21   6     2441.19     2557.93    274.24 o 
 -15  21   6     1598.46     1813.52    301.72 o 
 -12  21   6     9373.78     9948.93    487.04 o 
  -9  21   6      132.82       12.49    130.88 o 
  -6  21   6      393.30      253.78    152.64 o 
  -3  21   6     6003.91     6045.59    368.90 o 
   0  21   6     1213.20      769.45    184.74 o 
 -20  22   6      394.01      576.77    162.22 o 
 -17  22   6        3.22      -18.28    125.62 o 
 -14  22   6       26.21      102.11    134.08 o 
 -11  22   6       25.04      273.33    143.88 o 
  -8  22   6     1145.21     1373.67    210.60 o 
  -5  22   6       77.03       25.82    132.31 o 
  -2  22   6      457.78      238.47    176.52 o 
 -19  23   6       10.10      -75.19    142.92 o 
 -16  23   6      674.20      499.35    168.80 o 
 -13  23   6     2117.56     2064.10    249.89 o 
 -10  23   6      157.25       -2.31    128.02 o 
  -7  23   6       79.96      158.93    140.07 o 
  -4  23   6     1142.06      527.62    200.01 o 
 -18  24   6       44.14      186.11    182.93 o 
 -15  24   6     1362.81     1221.41    230.26 o 
 -12  24   6     3374.48     3328.09    336.22 o 
  -9  24   6     2279.69     1337.04    237.06 o 
  -6  24   6      632.68      653.25    215.76 o 
 -14  25   6      917.19      566.11    332.71 o 
 -11  25   6       11.81      200.22    220.69 o 
  -1   1   7      144.55      557.65     57.29 o 
  -3   2   7      351.09      577.50     94.62 o 
   0   2   7     8679.18     7662.13    244.65 o 
  -5   3   7       18.74      111.80     82.26 o 
  -2   3   7    27964.84    27402.12    417.40 o 
   1   3   7      297.07      127.92     87.24 o 
  -7   4   7    10345.53    10140.80    329.49 o 
  -4   4   7      678.70     1788.31    166.19 o 
  -1   4   7       31.18      127.50     48.70 o 
   2   4   7    20048.60    21361.82    464.25 o 
  -9   5   7     8247.94     7265.09    208.55 o 
  -6   5   7      379.89      208.82     93.75 o 
  -3   5   7     3711.61     4919.12    145.55 o 
   0   5   7     9599.78    10044.87    207.32 o 
   3   5   7     4743.15     4727.85    161.63 o 
 -11   6   7     2211.01     2920.07    185.60 o 
  -8   6   7     6164.89     6445.98    192.55 o 
  -5   6   7    33149.30    37480.09    491.91 o 
  -2   6   7      756.82      978.11     91.87 o 
   1   6   7     3134.40     3551.60    144.85 o 
   4   6   7     8780.32     8831.13    277.70 o 
 -13   7   7     7848.96     7151.51    323.97 o 
 -10   7   7        9.44       20.08     83.46 o 
  -7   7   7     6026.10     4604.88    201.37 o 
  -4   7   7     2776.61     2015.46    221.01 o 
  -1   7   7    24131.31    24339.82    392.77 o 
   2   7   7       19.07      182.54     84.07 o 
   5   7   7     1940.94     2215.29    174.21 o 
 -15   8   7     9886.43    11510.09    415.87 o 
 -12   8   7       67.10      207.81    125.69 o 
  -9   8   7     5488.83     4998.85    249.38 o 
  -6   8   7      639.60      718.45    114.66 o 
  -3   8   7     3231.14     3311.85    361.05 o 
   0   8   7      445.45      396.32    101.62 o 
   3   8   7    10012.64    11455.18    345.90 o 
   6   8   7     1334.14     1434.21    185.90 o 
 -17   9   7     1527.54     1733.48    291.42 o 
 -14   9   7      436.77      359.44    131.63 o 
 -11   9   7     1443.58     2007.01    196.01 o 
  -8   9   7      411.71      314.77    100.27 o 
  -5   9   7      408.09      422.16    101.55 o 
  -2   9   7     1879.26     1486.30    149.01 o 
   1   9   7      664.10      910.21    131.40 o 
   4   9   7      257.40      446.64    122.88 o 
   7   9   7     1796.71     2448.74    297.62 o 
 -19  10   7      211.63       91.36    140.93 o 
 -16  10   7      878.80      599.65    154.75 o 
 -13  10   7    12053.58    11696.87    355.37 o 
 -10  10   7     5615.10     5267.12    265.42 o 
  -7  10   7      535.60      494.54    111.98 o 
  -4  10   7        8.90      143.98     86.32 o 
  -1  10   7    11358.55    11137.92    529.36 o 
   2  10   7    12691.62    14947.43    415.56 o 
   5  10   7      678.23      750.97    184.49 o 
   8  10   7      132.36      310.98    149.29 o 
 -21  11   7     2452.83     2894.16    314.80 o 
 -18  11   7     6622.56     7067.37    387.81 o 
 -15  11   7      357.90      452.87    120.30 o 
 -12  11   7     1749.33     1744.22    191.38 o 
  -9  11   7    26793.94    28344.69    580.53 o 
  -6  11   7    13496.71    12019.88    369.60 o 
  -3  11   7      424.62      266.79    129.95 o 
   0  11   7        2.70      114.26     96.18 o 
   3  11   7     8053.07     7384.70    348.42 o 
   6  11   7     7146.42     7254.72    372.90 o 
   9  11   7      776.44      435.64    162.16 o 
 -20  12   7       35.92      166.75    152.66 o 
 -17  12   7     1846.94     1647.59    215.50 o 
 -14  12   7     8233.23     9326.95    373.09 o 
 -11  12   7      168.70      206.55    101.48 o 
  -8  12   7     1522.61     1800.39    183.15 o 
  -5  12   7    12379.46    13275.39    395.62 o 
  -2  12   7     4452.78     4060.63    253.63 o 
   1  12   7      103.87       67.46    101.48 o 
   4  12   7     1659.71     1335.81    195.59 o 
   7  12   7     3634.62     3575.36    463.69 o 
  10  12   7     3413.80     3470.51    438.05 o 
 -22  13   7      116.06      329.88    165.21 o 
 -19  13   7      713.76      573.89    157.18 o 
 -16  13   7      388.56      452.89    122.38 o 
 -13  13   7       23.34       59.44    101.43 o 
 -10  13   7      536.24      271.24    115.79 o 
  -7  13   7     1426.24     1373.84    169.55 o 
  -4  13   7      496.90      545.55    165.82 o 
  -1  13   7     5810.90     5811.46    350.35 o 
   2  13   7     1197.78      830.84    166.37 o 
   5  13   7      811.00      881.80    250.40 o 
   8  13   7     2356.66     3381.71    343.48 o 
 -21  14   7      213.39      214.34    142.84 o 
 -18  14   7     1543.53     1242.17    265.57 o 
 -15  14   7      675.81      983.93    172.00 o 
 -12  14   7     4265.91     4059.98    273.14 o 
  -9  14   7       16.21        9.85     90.58 o 
  -6  14   7     3486.61     3250.70    427.31 o 
  -3  14   7     1526.12     1656.83    187.49 o 
   0  14   7     5120.09     4855.50    311.49 o 
   3  14   7       20.40       79.87    125.66 o 
   6  14   7     1462.37     1611.39    261.93 o 
 -20  15   7     3485.43     3130.26    288.98 o 
 -17  15   7      134.40      214.41    130.95 o 
 -14  15   7     6809.17     6797.79    502.73 o 
 -11  15   7     2360.05     2025.06    207.86 o 
  -8  15   7     4272.13     4824.14    500.05 o 
  -5  15   7      107.21       85.07    106.38 o 
  -2  15   7    10961.89    11626.10    668.83 o 
   1  15   7      550.51      249.26    134.47 o 
   4  15   7     2141.24     1563.34    229.28 o 
   7  15   7        0.12       71.07    162.23 o 
 -22  16   7     4165.09     4205.04    339.59 o 
 -19  16   7     1760.93     1574.86    198.07 o 
 -16  16   7     1998.37     1993.49    227.09 o 
 -13  16   7      180.85      181.36    154.70 o 
 -10  16   7     4407.56     3896.79    278.90 o 
  -7  16   7     3144.65     3719.84    423.87 o 
  -4  16   7      219.66      160.77    120.06 o 
  -1  16   7      861.13      558.73    152.13 o 
   2  16   7     4744.60     5506.88    368.02 o 
   5  16   7       19.04      255.00    165.00 o 
 -21  17   7       10.32      153.04    142.64 o 
 -18  17   7     1442.76     1652.11    220.85 o 
 -15  17   7     2245.62     1931.60    220.65 o 
 -12  17   7      265.01      155.21    120.85 o 
  -9  17   7     3119.64     3615.18    275.17 o 
  -6  17   7     1917.72     1423.67    349.66 o 
  -3  17   7      792.47      806.03    178.26 o 
   0  17   7      951.53      742.59    178.68 o 
   3  17   7      474.39      172.29    154.38 o 
 -20  18   7     1826.34     1787.59    217.86 o 
 -17  18   7     1503.17     1125.77    201.92 o 
 -14  18   7        9.84       78.72    125.48 o 
 -11  18   7      349.79      455.72    141.81 o 
  -8  18   7     2177.35     2157.70    229.38 o 
  -5  18   7     6091.78     6436.93    518.24 o 
  -2  18   7       19.23      -21.32    133.45 o 
   1  18   7       16.49      320.00    169.85 o 
 -19  19   7     5181.32     4813.27    374.71 o 
 -16  19   7     1704.23     2224.81    254.09 o 
 -13  19   7     5838.88     5364.95    413.57 o 
 -10  19   7       92.46      276.66    131.94 o 
  -7  19   7        8.60       41.27    125.25 o 
  -4  19   7     1446.92     1836.99    240.94 o 
  -1  19   7     7129.05     7794.70    612.64 o 
 -18  20   7      470.63      320.26    167.01 o 
 -15  20   7     3627.79     3562.94    301.35 o 
 -12  20   7      166.39      383.15    150.82 o 
  -9  20   7     2740.19     2588.20    427.16 o 
  -6  20   7      667.10      625.12    175.68 o 
  -3  20   7      156.31      174.77    143.82 o 
 -17  21   7      220.64       76.07    149.55 o 
 -14  21   7      271.52      358.99    161.74 o 
 -11  21   7      503.99      150.28    148.35 o 
  -8  21   7      519.17      301.13    166.98 o 
  -5  21   7        2.30       48.82    147.41 o 
 -16  22   7      184.15       25.92    162.24 o 
 -13  22   7     4876.63     5151.30    511.36 o 
 -10  22   7      677.73      363.19    180.11 o 
  -7  22   7       25.33       81.87    164.39 o 
   0   1   8     1230.53     1296.91    119.00 o 
  -2   2   8      529.85      782.26    214.23 o 
   1   2   8    13320.85    12664.24    524.53 o 
  -4   3   8     5960.43     5433.99    251.77 o 
  -1   3   8     1275.63     1241.72     85.64 o 
   2   3   8     1678.63     2465.75    182.74 o 
  -6   4   8     4884.72     5038.96    267.28 o 
  -3   4   8      590.11      979.87    211.04 o 
   0   4   8      239.50      673.19    111.03 o 
   3   4   8     6703.59     5834.66    273.95 o 
  -8   5   8     5763.68     5958.41    309.79 o 
  -5   5   8       53.12      370.72    110.77 o 
  -2   5   8    15024.82    13629.15    310.09 o 
   1   5   8      798.44      338.29    104.76 o 
   4   5   8     2873.76     2928.59    315.63 o 
 -10   6   8     3887.11     3877.02    213.42 o 
  -7   6   8       94.18       76.61    110.59 o 
  -4   6   8     1703.56     2522.45    229.35 o 
  -1   6   8      215.43      119.08     81.75 o 
   2   6   8     3907.24     4626.06    278.50 o 
   5   6   8       41.07      112.60     93.33 o 
 -12   7   8     4324.75     4547.49    251.85 o 
  -9   7   8      247.22      163.45     90.24 o 
  -6   7   8     2399.06     1438.96    222.44 o 
  -3   7   8      487.80      449.73    121.04 o 
   0   7   8     3765.84     3060.06    254.13 o 
   3   7   8       32.79      110.91     81.24 o 
   6   7   8      310.56      165.73    109.52 o 
 -14   8   8     1650.29     1319.08    182.59 o 
 -11   8   8      290.24      354.15    108.33 o 
  -8   8   8        1.14      144.35     92.39 o 
  -5   8   8     1706.87     1252.39    134.28 o 
  -2   8   8     6760.49     6259.97    399.82 o 
   1   8   8     1979.57     1957.80    173.87 o 
   4   8   8      126.88        1.00     91.60 o 
   7   8   8       23.76      167.13    122.98 o 
 -16   9   8      479.07      467.25    157.76 o 
 -13   9   8      606.53      540.12    135.45 o 
 -10   9   8     6773.58     6530.63    448.43 o 
  -7   9   8    11882.47    11315.31    461.10 o 
  -4   9   8       71.18        8.30     85.18 o 
  -1   9   8       78.16      116.32     84.97 o 
   2   9   8     6654.69     8435.38    309.34 o 
   5   9   8     7410.27     7765.81    368.09 o 
   8   9   8       23.06       67.47    132.77 o 
 -18  10   8     2027.29     1877.22    305.26 o 
 -15  10   8     8582.64     9164.91    393.40 o 
 -12  10   8       44.84       27.80     82.59 o 
  -9  10   8      632.33       49.28     91.86 o 
  -6  10   8     4003.89     3675.10    220.09 o 
  -3  10   8     6368.81     6389.80    310.09 o 
   0  10   8       56.78      111.88     87.83 o 
   3  10   8      246.03      283.32    120.97 o 
   6  10   8     4930.67     5011.83    447.00 o 
   9  10   8     2171.31     1779.10    253.16 o 
 -20  11   8      461.70      474.45    241.93 o 
 -17  11   8      797.57      888.93    185.53 o 
 -14  11   8      133.51      188.70    112.65 o 
 -11  11   8     1925.38     2678.95    215.43 o 
  -8  11   8       28.46       33.64     93.16 o 
  -5  11   8      347.96      311.39    116.48 o 
  -2  11   8     1483.97     1538.62    167.32 o 
   1  11   8     5506.32     5303.85    280.29 o 
   4  11   8       31.53       66.82    112.91 o 
   7  11   8       33.09      149.89    136.30 o 
 -19  12   8      504.66      126.26    157.12 o 
 -16  12   8       78.14       66.85    115.77 o 
 -13  12   8      622.43      371.04    150.52 o 
 -10  12   8      360.10      101.62    103.37 o 
  -7  12   8      708.62      522.06    118.25 o 
  -4  12   8      457.96      410.19    116.46 o 
  -1  12   8     1257.63     1190.92    160.85 o 
   2  12   8      101.04      -58.01     97.80 o 
   5  12   8       85.35       74.33    127.08 o 
   8  12   8      121.64      174.76    300.96 o 
 -18  13   8       73.75      277.93    133.33 o 
 -15  13   8     2122.29     2738.26    211.49 o 
 -12  13   8      503.65      431.55    125.36 o 
  -9  13   8     1334.45     1480.06    179.86 o 
  -6  13   8       41.22       33.08     95.64 o 
  -3  13   8     5283.72     4372.89    264.61 o 
   0  13   8      477.63      530.35    140.37 o 
   3  13   8     1248.34      701.26    170.38 o 
   6  13   8      200.01      195.80    165.21 o 
 -17  14   8     1585.60     1269.73    189.79 o 
 -14  14   8      106.44      262.46    119.84 o 
 -11  14   8     9048.10     8111.31    358.33 o 
  -8  14   8     3653.21     3359.82    250.54 o 
  -5  14   8     1235.83     1296.88    172.01 o 
  -2  14   8        6.23      141.97    112.67 o 
   1  14   8     4730.43     4403.41    401.46 o 
   4  14   8      390.27      461.87    174.36 o 
 -19  15   8      641.40      486.68    226.51 o 
 -16  15   8     3298.89     3353.94    280.48 o 
 -13  15   8      534.77      324.22    135.03 o 
 -10  15   8       12.05      -39.14    102.29 o 
  -7  15   8     1955.97     2399.34    228.98 o 
  -4  15   8     3504.50     3854.50    272.91 o 
  -1  15   8      109.23       74.71    120.44 o 
   2  15   8       46.38      173.50    135.33 o 
 -18  16   8     2166.81     1555.83    212.91 o 
 -15  16   8      760.47     1031.14    181.63 o 
 -12  16   8      244.33      137.71    119.78 o 
  -9  16   8      335.80      461.69    141.40 o 
  -6  16   8     2630.52     2516.04    236.19 o 
  -3  16   8      564.39      260.97    133.37 o 
   0  16   8       89.47      230.91    144.38 o 
 -17  17   8       75.30       18.16    139.88 o 
 -14  17   8     1692.19     1757.69    212.07 o 
 -11  17   8       85.77      162.70    131.13 o 
  -8  17   8      336.51      309.93    145.51 o 
  -5  17   8     1387.81     1584.20    220.68 o 
  -2  17   8     2381.37     2366.24    308.01 o 
 -16  18   8     2227.87     2006.27    253.02 o 
 -13  18   8      190.28      209.08    137.97 o 
 -10  18   8     5617.05     5175.19    330.71 o 
  -7  18   8       16.65      -38.17    118.34 o 
  -4  18   8     2652.04     2497.79    267.89 o 
 -15  19   8       17.50       36.00    191.00 o 
 -12  19   8     1137.85     1140.21    241.98 o 
  -9  19   8      609.36      421.22    177.31 o 
  -6  19   8      113.06      123.81    146.37 o 
 -11  20   8     1676.13     1768.28    298.69 o 
  -8  20   8      148.06      252.14    405.97 o 
   0   0   9     3069.91     1581.98    553.86 o 
   1   1   9      290.76      368.62    100.13 o 
  -1   2   9     2090.66     2469.72    229.63 o 
   2   2   9      380.94      395.59    108.96 o 
  -3   3   9     3756.86     4022.61    251.31 o 
   0   3   9       32.67      107.24     84.83 o 
   3   3   9      693.39      980.85    148.14 o 
  -5   4   9     6116.10     5916.23    490.42 o 
  -2   4   9       17.84      287.94    154.33 o 
   1   4   9     5052.71     4265.07    242.84 o 
   4   4   9      123.31      218.14    139.23 o 
  -7   5   9      339.33      263.90    148.03 o 
  -4   5   9      691.70      403.38    125.30 o 
  -1   5   9     3965.38     4332.36    325.63 o 
   2   5   9      675.66      199.56    109.20 o 
   5   5   9     1743.62     1870.57    260.40 o 
  -9   6   9      273.49      215.70    130.86 o 
  -6   6   9        3.92      -71.04    105.32 o 
  -3   6   9     1169.91     1165.18    216.22 o 
   0   6   9      375.75       26.94     99.36 o 
   3   6   9      597.82      447.73    136.16 o 
   6   6   9     1053.66     1394.81    349.30 o 
 -11   7   9      199.62      128.09    138.94 o 
  -8   7   9     3485.21     3879.88    310.68 o 
  -5   7   9      683.06      450.76    133.36 o 
  -2   7   9      134.59      142.66    104.78 o 
   1   7   9     2032.93     2467.30    223.93 o 
   4   7   9     1944.59     1780.39    398.11 o 
   7   7   9        0.09       39.37    106.20 o 
 -13   8   9       27.37      109.22    104.74 o 
 -10   8   9      172.94       57.88    115.59 o 
  -7   8   9     4462.07     4966.36    304.16 o 
  -4   8   9     5312.23     5604.14    286.98 o 
  -1   8   9       38.33      133.88    111.53 o 
   2   8   9     1133.51      833.29    164.00 o 
   5   8   9     2315.13     2754.69    213.55 o 
   8   8   9     3185.67     2805.67    290.63 o 
 -15   9   9       55.18      142.25    131.09 o 
 -12   9   9     4697.52     5593.56    268.30 o 
  -9   9   9       37.30       94.04    127.26 o 
  -6   9   9     1801.54     1782.30    157.75 o 
  -3   9   9      455.18      343.42    102.93 o 
   0   9   9     3070.14     3003.81    215.34 o 
   3   9   9     1557.77     1442.40    171.56 o 
   6   9   9        9.83       62.29    127.01 o 
 -14  10   9       87.34      277.28    123.45 o 
 -11  10   9       69.73       48.15     95.45 o 
  -8  10   9      153.82       88.39     92.09 o 
  -5  10   9       92.07       92.97     99.85 o 
  -2  10   9      272.39      456.62    115.15 o 
   1  10   9     1468.21     1148.93    152.15 o 
   4  10   9        0.70       11.88    113.22 o 
 -13  11   9      655.96      678.53    131.49 o 
 -10  11   9      210.91      149.12    105.71 o 
  -7  11   9        0.99      -68.36     89.91 o 
  -4  11   9       44.15      132.38    105.03 o 
  -1  11   9      652.61      828.25    142.77 o 
   2  11   9       11.25       21.46    100.36 o 
   5  11   9      126.83     -170.93    367.01 o 
 -15  12   9      457.37      341.20    146.17 o 
 -12  12   9     3146.11     3519.29    204.44 o 
  -9  12   9     2133.41     1295.92    164.09 o 
  -6  12   9     1389.70     1322.00    251.34 o 
  -3  12   9       62.93       56.62    101.32 o 
   0  12   9     2704.91     2895.24    290.60 o 
   3  12   9      758.21      618.72    173.34 o 
 -14  13   9        5.00       -9.29    119.14 o 
 -11  13   9      174.17      317.79    125.01 o 
  -8  13   9     2551.49     2777.22    307.58 o 
  -5  13   9     3537.15     3951.01    383.66 o 
  -2  13   9       93.93       84.36    109.40 o 
   1  13   9        5.40       32.05    133.30 o 
 -13  14   9      857.55     1076.02    185.71 o 
 -10  14   9      226.92      264.81    127.83 o 
  -7  14   9      197.18      145.23    120.52 o 
  -4  14   9      824.90      682.12    153.41 o 
  -1  14   9      570.86      368.93    148.51 o 
 -12  15   9        1.94       95.50    124.84 o 
  -9  15   9       63.26       41.82    115.93 o 
  -6  15   9      377.02      372.22    138.64 o 
  -3  15   9     1999.44     1447.35    214.73 o 
 -11  16   9     1381.80      995.44    447.45 o 
  -8  16   9      322.55      344.27    151.78 o 
  -5  16   9      486.61      640.17    392.98 o 
  -1   1  10      571.52     1497.85    325.63 o 
  -3   2  10       17.06      -47.85     91.77 o 
   0   2  10     1218.33     1196.10    193.27 o 
  -5   3  10      146.22       44.51    108.32 o 
  -2   3  10     1581.86     1572.35    403.39 o 
   1   3  10      221.44      174.21    104.07 o 
  -7   4  10     1135.48      902.61    185.73 o 
  -4   4  10       91.95      170.85    105.10 o 
  -1   4  10       10.09       47.76    132.91 o 
   2   4  10      691.26      477.63    138.61 o 
  -9   5  10      174.60       51.88    144.56 o 
  -6   5  10      278.00      296.74    165.09 o 
  -3   5  10      362.05      165.19    147.73 o 
   0   5  10      525.90      292.25    113.62 o 
   3   5  10     1400.45     1279.18    208.41 o 
  -8   6  10      538.07      892.23    182.86 o 
  -5   6  10     2097.68     2281.74    209.74 o 
  -2   6  10      140.64      216.63    157.03 o 
   1   6  10       23.67       -5.39    105.65 o 
   4   6  10     1121.53      491.98    358.63 o 
 -10   7  10       59.03      147.20    167.80 o 
  -7   7  10      740.81      538.37    147.32 o 
  -4   7  10      260.95      154.31    155.47 o 
  -1   7  10     3002.49     3219.26    232.67 o 
   2   7  10        6.62      101.12    141.19 o 
  -9   8  10      591.15      394.30    154.46 o 
  -6   8  10       95.11      -13.37    112.08 o 
  -3   8  10      192.46      206.08    113.10 o 
   0   8  10        6.87      -88.18    111.58 o 
  -8   9  10        2.44       58.23    129.83 o 
  -5   9  10      123.76       -3.66    113.42 o 
  -2   9  10       14.05       52.02    121.95 o 
  -7  10  10        4.94       17.63    127.07 o 
  -4  10  10       34.55      207.45    100.90 o 
                                                 
